# Supplementary material for: Enrichment of the Cancer Stem Phenotype in Sphere Cultures of Prostate Cancer Cell Lines Occurs through Activation of Developmental Pathways Mediated by the Transcriptional Regulator ΔNp63α
Source: PLoS One. 2015 Jun 25;10(6):e0130118. doi: 10.1371/journal.pone.0130118 (PMC4481544; doi:10.1371/journal.pone.0130118)
Supplement: S1 File — Cultures were sampled on day 0 (EPI_1), day 4 (EPI_2), day 8 (EPI_3), and day 12 (EPI_4). Day 12 spheres were also dissociated and separated using MACS and the Anti-CD133/2 (293C3)-PE into CD133+ (EPI_P) and CD133- (EPI_N) fractions. Total RNA was extracted and purified from these fractions, as well as from magnetically. Gene expression profiling was carried out using the Cancer Reference and ITESM panels from NanoString Technologies. Results are shown as normalized counts from three independent experiments. (XLSX) [file pone.0130118.s002.xlsx]

## Sheet: PC3 Nanostring
Table A. Gene expression profiling of PC3 cells grown as prostaspheres in hPCM-PLUS culture medium. Cultures were sampled on day 0 (EPI_1), day 4 (EPI_2), day 8 (EPI_3), and day 12 (EPI_4). Day 12 spheres were also dissociated and separated using MACS and the Anti-CD133/2 (293C3)-PE into CD133+ (EPI_P) and CD133- (EPI_N) fractions. Total RNA was extracted and purified from these fractions, as wel…
Gene Name	Accession	EPI_1	EPI_1	EPI_1	EPI_2	EPI_2	EPI_2	EPI_3	EPI_3	EPI_3	EPI_4	EPI_4	EPI_4	EPI_N	EPI_N	EPI_N	EPI_P	EPI_P	EPI_P
ABCB1	NM_000927.3	1.49	1.54	1.41	1.59	1.55	1.92	1.41	2.05	4.04	1.38	4.1	1.54	2.03	1.96	1.575	1	1	1
ABL1	NM_005157.3	289.26	238.68	277.48	334.03	296.41	350.17	308.87	319.17	339.19	325.26	357.04	389.31	292.34	282.51	314.26	577.09	552.51	461.81
AKT1	NM_005163.2	1.49	1.35	1.41	1.59	1.55	1.18	1.41	2.05	1.47	2.94	1.49	1.54	1.47	1.39	1.865	1	1.39	1.87
AKT2	NM_001626.2	793.75	824.3	962.9	945.33	973.68	900.29	843.51	964.17	868.37	956.05	854.45	886.59	783.06	769.16	817.045	1172.7	1189.16	1187.98
APC	NM_000038.3	155.33	132.34	208.38	249.88	235.96	267.53	215.52	278.22	258.34	236.72	194.72	206.11	140.55	146.56	143.045	182.21	196.56	191.29
AR	NM_001011645.1	15.44	24.47	6.7	8.53	17.44	10.18	18.92	16.12	21.68	23.69	20.48	15.2	28.55	21.09	13.93	2.51	2.09	2.9
AREG	NM_001657.2	1860.77	1952.39	2092.57	1780.51	1619.96	1656.99	1546.47	1547.74	1544.55	1008.62	1051.03	1063.64	812.53	865.22	896.595	569.33	505.22	520.1
ATM	NM_000051.3	1.49	1.54	1.41	1.59	1.55	1.18	1.41	2.05	1.47	1.38	1.49	1.54	1.47	1.39	1.865	3	4.39	3.35
BCL2	NM_000633.2	11.94	20.06	18.69	35.52	30.42	27.92	31.01	18.47	24.98	33.35	41.51	34.44	36.67	20.97	38	35.02	37.97	40.23
BCL2A1	NM_004049.2	1.49	1.54	2.47	1.59	1.55	6.64	13.26	2.05	2.57	1.38	1.49	1.54	1.47	1.39	1.865	5.79	4.39	7.04
BCL2L1	NM_138578.1	4204.64	4552.25	5148.73	7107.57	6629.02	6831.17	7556.26	7870.78	7671.28	8219.92	8349.75	9232.51	7256.81	7475.88	7603.43	4957.98	4975.88	5051.95
BCL3	NM_005178.2	213.37	210.94	216.84	226.06	194.12	199.06	144.8	153.32	137.81	130.21	121.74	138.37	118.44	107.52	128.295	220.75	207.52	232.57
BCL6	NM_001706.2	351.77	435.94	477.75	513.45	530.43	503.64	465.87	548.51	422.98	565.96	494.05	524.8	447.07	458.46	484.64	573.38	558.46	586.02
BCR	NM_004327.3	528.86	549.98	731.6	691.29	580.02	601.62	656.81	663.17	605.25	624.05	601.28	689.53	529.07	519.32	517.325	863.66	839.32	812.52
BIRC2	NM_001166.3	295.22	295.7	353.64	437.24	426.59	423.36	443.24	489.12	442.09	442.84	438.95	518.64	363.07	377.12	368.13	438.27	457.12	420.41
BIRC5	NM_001012270.1	2302.76	2425.52	2535.41	2412.46	2201.15	2301.55	2086.77	2020.74	2182.5	1437.45	1499.28	1676.38	1427.89	1450.05	1464.25	1690.05	1700.05	1695.02
BLM	NM_000057.2	153.84	167.79	209.79	167.31	146.07	130.59	149.04	147.17	142.22	162.02	157.49	172.24	134.65	116.61	154.96	200.37	196.61	202.27
BMI1	NM_005180.5	1018.47	975.33	1099.7	1019.96	1020.18	951.05	953.84	986.7	963.92	859.22	842.53	918.92	668.96	682.92	695.58	727.33	712.92	705.62
BRAF	NM_004333.3	210.39	260.26	266.2	278.46	293.31	234.48	270.68	341.7	256.87	326.64	357.04	378.54	219.5	235.78	249.32	254.72	255.78	267.07
BRCA1	NM_007294.2	161.28	140.05	182.99	153.02	127.47	157.75	177.33	143.08	158.39	117.76	172.38	144.53	122.87	115.22	117.785	156.45	145.22	140.32
BRCA2	NM_000059.3	293.73	298.78	269.02	219.71	215.81	229.76	236.74	210.65	198.08	242.26	231.95	252.29	177.39	196.32	197.175	300.11	316.32	302.17
CASP10	NM_032977.3	1.49	1.54	2.47	2.18	1	5.46	9.02	5.89	9.92	1	11.54	2.89	7.29	9.96	8.82	4	4.96	5.02
CASP2	NM_032982.2	509.51	459.06	560.96	592.84	584.67	517.8	529.52	564.89	578.79	527.22	516.39	550.97	429.39	450.53	466.135	518.1	530.53	521.72
CAV1	NM_001753.3	185.09	177.04	215.43	243.53	251.46	232.12	269.27	278.22	245.11	285.14	285.56	315.42	226.02	251.41	249.35	239.83	251.41	244.18
CCNA2	NM_001237.2	1320.56	1315.92	1481.9	1347.05	1182.91	1165.9	1160.34	1306.12	1197.64	939.45	931.89	995.9	921.48	906.91	917.345	1047.26	1036.91	1078.19
CCND1	NM_053056.2	3953.14	4271.77	5041.55	5214.92	4767.67	4801.87	4898.6	5587.69	4816.64	4345.21	4380.95	4521.47	3918.99	3897.86	3900.41	4329.96	4357.86	4318.5
CCND2	NM_001759.2	5.02	1.35	1.41	5.36	1	4.28	7.6	2.05	5.51	1.56	5.58	1.54	1.47	1.57	1.685	5.65	6.57	6.62
CCND3	NM_001760.2	202.95	207.86	260.56	376.9	297.96	269.89	303.21	319.17	309.79	388.89	351.09	358.52	321.81	348.33	315.96	378.77	388.33	399.57
CCNE1	NM_001238.1	125.56	123.1	161.83	173.67	163.12	150.66	127.83	130.79	149.57	113.61	147.06	167.62	130.23	103.34	125.8	144.46	133.34	117.18
CD34	NM_001773.2	2.05	1.35	10.93	10.12	3.49	1.18	10.43	16.12	6.98	14.01	11.54	1.35	15.29	12.96	15.43	9.42	8.96	6.94
CD44	NM_001001391.1	1389.02	1426.88	1528.44	2225.1	1985.72	1911.98	2062.73	2389.31	2186.91	1899.49	1917.76	2172.12	1705.36	1709.26	1713.96	1648.42	1639.26	1766.63
CDC2	NM_001786.2	7125.91	6945.59	7825.52	7695.05	7196.26	6512.43	7015.96	7520.64	6933.37	5854.43	6151.64	6739.97	5711.59	5700.33	5697.56	6210.14	6211.33	6181.23
CDC25B	NM_021873.2	320.51	340.39	387.49	402.31	347.55	376.14	341.4	366.27	350.95	239.49	261.73	296.94	277.91	251.84	277.295	395.09	401.84	376.22
CDC25C	NM_001790.2	107.71	123.1	127.99	75.22	98.03	90.46	79.74	102.12	108.41	70.72	86	73.71	69.71	53.39	69.02	76.28	83.39	78.05
CDH1	NM_004360.2	2531.93	2511.82	2862.6	3261.93	2935.77	2953.19	2999.06	3353.74	2921.88	3235.78	3283.38	3473.04	2983.01	2952.44	2967.29	4397.85	4352.44	4337.09
CDH11	NM_001797.2	222.3	254.09	223.89	307.04	316.55	314.75	325.84	337.6	380.35	247.79	214.08	252.29	209.81	185.59	188.925	384.01	385.59	371.12
CDK2	NM_001798.2	115.15	146.21	135.04	154.61	152.27	119.97	112.27	143.08	108.41	126.06	105.36	133.75	114.02	91.27	127.245	124.39	111.27	109.04
CDK4	NM_000075.2	205.93	189.36	235.17	254.64	208.06	228.58	208.45	241.36	230.41	202.14	169.4	246.14	198.02	205.65	210.73	221.29	205.65	209.6
CDK6	NM_001259.5	115.15	118.47	127.99	146.67	111.98	117.61	143.38	157.41	152.51	142.66	185.78	158.38	97.81	109.58	120.945	205.52	213.58	214.17
CDKN1A	NM_000389.2	271.4	244.84	298.64	576.97	469.99	482.39	498.4	587.41	530.28	506.47	534.26	543.27	424.33	436.11	437.975	415.37	436.11	444.88
CDKN2A	NM_000077.3	95.8	116.93	127.99	167.31	158.47	157.75	146.21	175.84	151.04	167.56	135.15	119.89	127.29	148	124.91	83.84	88	82.08
CDKN2B	NM_004936.3	761.01	785.77	861.35	1288.3	1179.81	1056.11	1076.89	1289.74	1206.46	993.4	979.54	1002.06	794.22	822.14	837.685	678.29	692.14	687.9
CDKN2C	NM_001262.2	298.19	335.77	359.28	383.25	375.45	357.25	344.23	347.84	374.47	236.72	281.09	273.85	233.39	256.75	252.72	295.78	306.75	301.49
CEBPA	NM_004364.2	60.08	72.24	77.22	87.92	90.28	103.44	98.12	112.36	98.12	109.46	86	93.72	46.24	55.7	58.545	104.37	105.7	102.2
CHEK1	NM_001274.2	932.15	916.77	1008.03	1061.24	970.58	947.51	1009	976.46	974.21	874.44	992.95	977.42	750.22	741.52	733.24	748.28	751.52	728.75
COL1A1	NM_000088.3	55.62	70.7	58.88	46.64	43.78	47.96	58.52	75.51	73.13	70.72	72.6	76.79	50.34	47.09	56.725	114.4	107.09	110.25
CSF1R	NM_005211.2	1.49	1.54	1.41	1.59	1.55	1.92	1.41	2.05	1.1	1.38	1.49	1.54	1.47	1.39	1.87	1	1.39	1.87
CSF3	NM_000759.2	1.49	5.97	3.88	1	1	3.1	4.77	2.05	1.47	9.86	4.1	1.35	1	1.96	1.68	30.7	32.96	29.76
CSF3R	NM_156038.2	1.49	1.54	1.41	1.59	1.55	1.18	3.36	2.05	1.47	2.94	1.12	1.54	1	1.39	1.63	1	1.39	0.61
CSK	NM_004383.1	351.77	369.67	387.49	457.88	372.35	398.57	383.83	405.17	400.93	361.22	367.47	358.52	329.18	316.26	326.58	465.16	456.26	460.86
CTGF	NM_001901.2	411.29	414.37	481.98	1691.6	1588.97	1541.3	1969.38	2192.74	2082.55	1104.07	1125.49	1248.39	1024.74	1006.3	1032.56	812.44	806.3	799.5
CTNNB1	NM_001098210.1	4398.1	4407.38	4735.51	6388.3	6016.84	5445.25	6088.12	6711.83	6136.65	5799.09	5731.68	6370.48	4862.13	4903.99	5202.28	5986.81	5973.99	5931.83
CXCL9	NM_002416.1	5.02	2.89	9.52	21.24	5.04	9	24.58	14.08	11.39	12.62	21.97	1.54	10.97	8.54	8.69	10.42	12.54	12.11
CYP1A1	NM_000499.3	137.47	106.14	147.73	248.29	242.16	233.3	117.93	128.74	123.11	31.99	47.28	49.07	24.13	35.03	35.48	51.91	55.03	57.82
DAP3	NM_004632.2	1957.5	1973.97	2153.21	2491.85	2405.73	2370.02	2291.86	2561.31	2463.26	2527.52	2333.25	2544.69	2154.82	2145.62	2138.31	1654.15	1665.62	1668.06
DAPK1	NM_004938.2	1.49	1.54	1.41	1.59	1.55	1.18	1.41	2.05	1.47	1.38	2.61	1.54	1.47	1.39	1.87	1	1.39	0.61
DEK	NM_001134709.1	1423.25	1434.58	1620.11	1840.85	1734.65	1638.11	1645.48	1783.22	1820.89	1561.95	1505.24	1665.6	1340.21	1325.55	1341.87	955.49	962.55	970.33
DLC1	NM_182643.1	1.49	1.54	1.06	1.59	1.55	1.92	1.41	2.05	1.47	1.38	1.12	1.54	1.47	1.39	1.87	1	1.39	0.61
E2F1	NM_005225.1	762.5	801.18	924.82	870.71	783.05	794.04	668.13	826.98	766.94	736.1	729.35	764.97	622.43	613.93	625.5	1146.66	1143.93	1163.58
E2F3	NM_001949.2	374.09	361.97	373.38	475.35	446.74	383.22	410.71	423.6	417.1	442.84	455.33	520.18	329.18	339.67	355.95	480.43	509.67	470
EGF	NM_001963.3	97.29	90.73	81.45	157.79	118.17	141.22	120.75	151.27	105.47	109.46	108.34	121.43	91.92	84.73	97.61	104.44	112.73	116.19
EGFR	NM_005228.3	679.16	731.83	775.32	813.55	710.21	735.02	703.49	779.89	786.05	1238.25	1195.48	1303.81	1002	992.6	1012.44	1590.37	1602.6	1593.83
EGR1	NM_001964.2	16.93	38.34	25.03	49.82	36.03	37.33	38.72	36.6	29.03	29.22	42.82	47.53	41.81	30.14	31.61	30.64	27.14	34.02
EPS8	NM_004447.5	627.08	665.57	731.6	892.94	741.21	758.63	799.67	880.22	762.53	796.97	799.34	823.47	682.85	655.71	634.05	677.62	685.71	711.2
ERBB2	NM_004448.2	871.14	926.01	989.69	1251.78	1203.06	1174.16	1266.42	1373.7	1335.81	1469.27	1435.25	1594.78	1306	1316.23	1288.92	1965.58	1976.23	1981.45
ERBB3	NM_001982.2	368.14	392.79	439.67	432.48	451.39	422.18	438.99	501.41	411.22	481.57	458.31	504.78	350.44	323.56	339.79	519.21	523.56	527.58
ERBB4	NM_001042599.1	5.02	5.97	5.29	6.95	17.44	11.36	9.02	16.12	26.09	4.32	16.01	10.58	6.87	9.93	5.16	8.87	9.93	9.76
ERCC2	NM_000400.2	152.35	123.1	144.91	129.21	160.02	153.02	132.07	163.55	131.93	167.56	127.7	183.01	152.34	170.31	183	146.45	150.31	153.33
ERCC4	NM_005236.2	112.17	141.59	136.45	173.67	160.02	138.86	163.19	184.03	186.32	146.81	175.36	187.63	121.39	127.52	129.89	114.92	107.52	120.64
ESR1	NM_000125.2	15.44	1.35	23.62	24.41	28.28	32.61	24.58	7.93	36.38	36.14	29.41	13.66	25.6	26.66	21.96	37.12	42.66	42.83
ETS1	NM_005238.3	301.17	395.87	380.43	437.24	378.55	363.15	465.87	448.17	464.14	348.77	355.55	413.95	320.33	324.15	321.81	261.77	254.15	264.89
ETS2	NM_005239.4	570.53	591.59	761.22	797.67	621.87	681.89	809.57	888.41	828.68	921.47	934.87	995.9	720.22	734.5	717.48	951.96	934.5	940.32
ETV1	NM_004956.3	258.01	261.8	287.35	456.29	330.5	360.79	334.33	333.51	405.34	358.46	406.19	433.96	358.65	358.52	364.41	152.99	148.52	159.92
ETV6	NM_001987.4	341.35	352.72	421.33	591.26	528.88	515.44	529.52	579.22	445.03	528.61	562.56	549.43	421.7	433.56	449.19	403.04	393.56	389.51
FANCG	NM_004629.1	199.97	201.69	209.79	195.89	184.82	164.83	187.23	169.7	215.71	175.86	147.06	189.17	140.55	154.92	147.26	242.35	254.92	244.63
FAS	NM_000043.3	8	9.05	19.39	22.82	14.34	24.35	37.3	12.03	27.56	22.31	21.97	33.68	18.24	10.69	11.63	12.3	14.69	12.94
FAT1	NM_005245.3	853.28	844.34	937.51	1097.76	1026.38	943.97	1075.48	1191.46	1037.41	1205.05	1266.96	1339.22	980.43	988.37	968.43	2122.4	2138.37	2109.94
FGF1	NM_033137.1	36.27	27.55	30.67	27.59	17.44	33.79	21.75	36.6	43.73	31.99	35.37	38.3	22.66	18.06	24.07	16.58	18.06	16.63
FGF2	NM_002006.4	124.08	129.26	144.91	170.49	132.12	123.51	139.14	157.41	140.75	79.02	105.36	129.13	100.76	92.91	98.88	131.66	139.91	137.99
FGFR1	NM_015850.2	49.67	67.62	89.91	60.93	43.78	52.68	61.35	55.03	48.14	18.16	30.9	19.82	38.55	31.09	34.15	76.16	81.09	72.34
FGFR2	NM_000141.4	1	1.35	1.06	1.59	6.59	7.82	1.41	1.79	5.51	4.32	1.49	7.51	1	1.39	1.63	1	1	1
FGFR3	NM_022965.2	30.32	18.3	32.08	10.12	6.59	16.08	24.58	20.22	20.21	23.69	16.01	35.22	27.08	31.09	25.82	15.92	14.09	13.16
FGFR4	NM_002011.3	274.38	272.58	298.64	254.64	186.37	247.46	238.15	206.55	218.65	232.57	236.42	238.44	216.55	232.8	215.63	517.49	518.8	516.21
FGR	NM_001042729.1	1	1.54	1.41	2.18	1.55	7.82	1.94	3.84	8.45	1	2.61	1.54	6.45	1.57	4.18	2.1	1.57	2.21
FLT1	NM_002019.2	2.05	1.54	1.06	1.59	1.55	1.18	1.41	2.05	1.47	1.38	1.49	1.54	3.5	1.39	2.88	1	1	1
FLT3	NM_004119.1	1.49	1.54	1.41	1.59	1.55	1.92	1	2.05	1.47	1.38	1.49	1.54	1.47	1.39	1.87	1	1	1
FOLR1	NM_000802.2	13.95	12.14	10.93	35.53	15.89	25.53	23.16	28.41	31.97	14.01	36.86	47.53	21.18	21.09	22.82	30.87	23.09	28.12
FOS	NM_005252.2	1330.98	1345.2	1570.75	1947.23	1798.19	1865.94	2124.96	2444.6	2326.56	1422.24	1314.62	1577.85	1410.63	1403.36	1397.4	638.62	623.36	626.1
FOSL2	NM_005253.3	414.27	434.4	529.93	548.38	494.78	569.74	554.98	648.84	540.57	593.62	601.28	686.45	552.86	565.81	578.58	815.6	835.81	839.76
FRZB	NM_001463.2	1	1.54	1.06	2.18	1	5.46	6.19	1.79	1.47	4.32	1.49	1.54	1.47	1.39	1.87	6	5.39	5.83
FYN	NM_002037.3	55.62	59.91	53.24	121.27	91.83	70.39	113.68	116.46	101.06	94.24	91.96	90.64	62.45	78.73	73.79	72.52	78.73	73.48
GADD45A	NM_001924.2	345.81	366.59	357.87	521.39	480.84	416.28	593.16	687.74	609.66	427.62	415.12	494	311.49	318.03	308.42	344.93	340.03	340.65
GAS1	NM_002048.2	1.49	2.89	1.06	1	5.04	5.46	3.36	12.03	1.47	7.09	13.03	9.04	5.87	5	6.94	5.13	6	6.09
GATA1	NM_002049.2	1	4.43	1.41	1	1.55	1	1.41	2.05	1.47	1.38	1.49	1.54	1.47	1.39	1.87	3	2.39	3.73
GNAS	NM_016592.2	74.97	106.14	78.63	100.63	65.48	62.12	93.88	93.93	95.18	112.22	123.23	116.81	84.55	104.49	101.81	145.9	134.49	135.65
GRB7	NM_005310.2	94.31	76.86	106.83	86.34	79.43	75.11	86.81	98.03	68.72	73.49	77.07	95.26	78.66	79.7	83.44	101.97	105.7	99.74
GSTP1	NM_000852.2	7569.18	8292.9	7428.71	8892.38	8180.77	9310.67	8110.23	8288.98	8724.9	8115.26	8584.01	7946.28	7991.91	7981.08	7913.51	6912.18	6921.08	6915.73
HCK	NM_002110.2	1.49	1.35	1.41	2.18	1.55	1	1.41	2.05	1.47	1.38	1.49	1.54	1.47	1.39	2.48	1	1	1
HDAC1	NM_004964.2	4155.53	4137.69	4444.98	5789.7	5210.92	5238.66	5491.24	5913.26	5453.13	4944.2	5019.83	5403.64	4342.99	4302.45	4304.09	3646.37	3652.45	3659.91
HIF1A	NM_001530.2	3865.33	3917.31	4373.06	5907.19	5345.76	5250.47	5427.59	5923.5	5688.32	5446.35	5293.85	5807	4547.93	4579.64	4508.54	4287.9	4279.64	4266.91
HMMR	NM_012484.2	266.94	332.69	312.74	302.28	262.31	271.07	252.29	270.03	236.29	222.89	220.03	241.52	170.02	157.04	185.01	307.23	307.04	301.09
HRAS	NM_005343.2	183.6	187.82	182.99	175.25	169.32	164.83	157.53	204.51	184.85	155.11	172.38	172.24	130.23	127.04	122.22	150.64	147.04	141.07
HSP90AB1	NM_007355.2	12294.3	12653.9	13892.7	15724.5	14305.3	14086.6	14235.1	15350.7	14857.8	13083.7	13176.4	14593.2	11732.3	11691.6	11681.9	10793.6	10786.6	10763.8
IFNGR1	NM_000416.1	244.62	204.78	211.2	273.7	282.46	251.01	233.91	300.74	274.51	354.31	333.22	389.31	218.65	245.54	226.4	299.46	295.54	296.06
IGF1	NM_000618.3	31.81	29.09	32.08	16.47	9.69	29.07	28.82	40.7	31.97	30.61	41.33	32.14	31.5	28.3	35.84	7.85	6.3	7.93
IGFBP2	NM_000597.2	633.03	596.22	618.78	745.27	716.41	693.7	653.98	745.08	686.1	810.8	791.9	834.25	733.59	717.53	720.6	901.2	907.53	902.94
IGFBP3	NM_000598.4	82.41	59.91	70.16	111.74	110.43	112.89	86.81	114.41	99.59	362.61	383.85	366.22	292.34	291.79	304.98	1364.1	1381.79	1376.23
IGFBP6	NM_002178.2	637.49	667.11	725.96	702.4	662.17	678.35	552.15	614.03	615.54	553.51	477.67	483.23	457.6	468.22	465.4	492.02	486.22	483.48
IL1A	NM_000575.3	1.49	1.54	6.7	1	3.49	16.08	14.67	16.12	12.86	8.47	13.03	12.12	9.45	9.93	11.04	49.9	49.93	55.21
IL1B	NM_000576.2	360.7	411.28	415.69	845.3	745.86	729.11	992.03	1005.12	1012.42	476.04	525.33	537.11	389.6	377.55	370.92	432.55	437.55	429.5
IL4	NM_172348.1	1.49	1.54	1.41	2.18	1.55	1.18	1.41	2.05	1.47	1.38	1.49	1.54	1.47	1.39	1.87	1	1	1
IL6	NM_000600.1	66.04	76.86	68.75	162.55	125.92	128.23	232.49	263.89	264.22	62.42	75.58	95.26	56.55	62.67	54.21	164.91	155.67	170.04
IL8	NM_000584.2	5807.39	5988.56	6316.48	8890.66	8068.81	7838.14	11243.6	12203.5	11788.6	7369.17	7194.1	8204.09	6072.84	6080.4	6086.67	7817.72	7803.4	7814.4
IRF1	NM_002198.1	40.74	47.58	22.21	41.88	29.83	38.51	45.79	50.93	27.56	59.66	38.35	41.38	41.81	37.82	36.5	42.34	43.82	44.55
ITGB1	NM_033666.2	10423.7	10938.6	11986	16510.5	14609.1	14776	15290.2	16364.3	16445.4	17045.6	17334.3	19173.4	14079.8	14063.6	14121.1	12580.8	12563.6	12580.3
JUN	NM_002228.3	600.29	656.32	766.86	845.3	817.15	829.46	843.51	910.93	846.32	975.42	1025.71	1003.6	843.48	882.28	925.18	692.51	692.28	709.21
JUNB	NM_002229.2	259.5	257.17	329.66	445.18	403.34	350.17	355.55	388.79	327.43	406.87	383.85	397.01	323.28	362.65	327.52	289.47	282.65	292.99
KDR	NM_002253.2	2.05	9.05	5.29	13.3	3.49	11.36	1	2.05	1.1	4.32	8.56	5.97	7.92	6.72	7.92	19.46	22.72	18.81
KIT	NM_000222.1	1.49	1.35	1.41	1.59	1.55	1	9.02	2.05	1.47	2.94	1.49	1.54	1.47	1	2.26	1	1	1
KLF4	NM_004235.4	380.9	381.51	341.92	440.65	381.53	433.63	487.41	498.34	550.27	444.91	396.36	397.94	358.5	343.4	353.33	414.49	413.4	422.15
KLK3	NM_001648.2	2.78	7.71	5.1	3.78	1.27	1.52	4.08	1	2.27	4.71	1	3.66	1.54	1.23	1.19	9.47	9.23	9.95
KRAS	NM_004985.3	158.3	173.95	187.22	262.58	217.36	187.26	163.19	245.46	227.47	215.97	193.23	218.42	165.6	147.04	155.09	141.1	147.04	137.62
KRT18	NM_000224.2	6793.31	7615.84	6652.37	9200.76	8566.1	9003.72	8373.87	7905.67	8519.02	8458.98	8365.89	7987.32	7943.31	7905.58	7926.98	5574.43	5575.58	5581.56
KRT5	NM_000424.2	9.32	1	1	6.8	3.8	6.65	1.24	8.23	11.35	1	1.63	12.46	3.54	3.81	3.2	1	1.81	1.42
L1CAM	NM_024003.2	330.93	385.09	404.41	464.23	454.49	428.08	332.91	351.93	377.41	395.81	385.34	381.62	327.91	303.8	318.62	629.49	633.8	637.78
LAMB1	NM_002291.2	1372.65	1453.07	1512.92	1759.87	1575.02	1632.2	1539.4	1666.5	1670.96	1477.57	1445.67	1620.96	1195.37	1216.49	1216.97	2153.16	2162.49	2166.93
LCK	NM_001042771.1	2.05	19.84	8.11	10.12	5.04	12.54	4.77	9.98	1.1	7.09	5.58	1.54	4.92	4.36	5.74	3.79	4.36	5.83
LIF	NM_002309.2	455.94	503.75	553.9	351.5	325.85	377.32	388.08	386.74	390.64	366.76	416.61	356.98	308.76	297.12	290.6	472.78	475.12	473.29
LMO1	NM_002315.1	1.49	15.22	8.11	6.95	1	7.82	11.85	5.89	14.33	4.32	13.03	1.54	4.47	3.33	5.09	11.94	11	8.89
LMO2	NM_005574.3	1.49	5.97	3.88	2.18	1.94	1	1.94	2.05	1.47	5.71	5.58	1.54	1.47	1.39	1.87	1.31	1.39	1.56
LYN	NM_002350.1	2.05	7.51	17.98	26	17.44	13.72	10.43	22.27	21.68	25.07	16.01	15.2	16.76	14.36	12.25	16.33	19.36	15.58
MAP3K8	NM_005204.2	28.83	30.63	27.85	30.76	29.83	26.71	23.16	24.32	23.15	31.99	35.37	15.2	16.76	15.03	16.97	31.36	35.03	38.37
MAPK10	NM_002753.2	33.3	39.88	49.01	38.7	23.63	43.24	52.86	44.79	56.96	49.97	50.26	84.48	37.39	39.21	45.47	45.23	44.21	41.27
MCL1	NM_021960.3	2101.85	2094.18	2251.93	2679.21	2618.05	2385.37	2897.23	3116.22	2817.52	3212.27	3258.07	3482.28	2556.71	2569.81	2549.04	3015.36	3009.81	3007.56
MET	NM_000245.2	973.82	1001.53	1067.26	1162.86	1141.06	1024.24	1092.45	1150.5	1105.03	985.1	984.01	1083.65	756.12	736.51	753.77	1178.85	1176.51	1183.11
MLH1	NM_000249.2	744.64	744.16	797.89	954.86	800.1	811.75	846.34	869.98	853.67	870.29	885.72	989.74	756.54	761.71	773.53	1117.08	1131.71	222.94
MLL	NM_005933.2	832.44	781.15	920.59	938.98	824.9	803.48	919.89	970.31	925.7	830.17	866.36	985.12	669.59	677.34	661.08	1141.43	1127.34	1135.15
MMP1	NM_002421.2	161.28	204.78	218.25	243.53	228.21	269.89	259.37	239.32	271.57	97.01	97.92	115.27	91.92	80.79	73.89	57.72	60.79	62.45
MMP14	NM_004995.2	141.93	136.97	140.68	214.95	194.12	194.34	197.13	276.17	239.23	199.37	208.12	253.83	206.86	204.92	200.79	164.03	164.92	176.25
MMP2	NM_004530.2	2.05	5.97	1.41	14.89	5.04	10.18	1.41	2.05	4.04	1.38	5.58	9.04	2.03	1.36	2.18	4.7	4.36	4.92
MMP3	NM_002422.3	1.49	1.54	1.41	1.59	1.55	3.1	1.41	2.05	1.47	1.56	1.49	1.54	2.03	1.39	2.15	1	1	1
MMP9	NM_004994.2	1.49	1.54	2.47	1	1	3.1	4.77	2.05	1.47	5.71	7.07	4.43	6.45	5.39	3.49	4.61	4.39	3.36
MPL	NM_005373.2	1.49	1.54	1.41	1.59	1.55	1.18	1.41	2.05	1.47	1.38	2.61	2.89	1.47	1.39	1.87	1	1	1
MSH2	NM_000251.1	1250.62	1263.52	1352.15	1459.78	1331.69	1358.32	1356.94	1492.46	1403.43	1365.52	1409.93	1439.29	1026.21	1057.99	1069.6	1031.84	1037.99	1024.43
MSH6	NM_000179.1	747.62	710.26	831.74	991.38	899.29	873.13	867.56	898.65	881.6	1001.7	936.35	974.34	759.06	734.5	742.16	1089.53	1084.5	1087.21
MST1R	NM_002447.1	891.97	868.99	1026.36	711.93	646.67	665.36	669.54	683.65	700.8	954.67	896.15	1043.62	763.9	775.25	766.19	1402.15	1395.25	1396.06
MTA1	NM_004689.2	1302.71	1319	1473.43	1069.18	1006.23	1012.43	1083.96	1211.93	1125.61	1191.22	1101.66	1248.39	1019.69	1045.44	1031.29	1392.38	1385.44	1378.35
MUC1	NM_002456.4	156.82	175.49	204.14	267.35	225.11	253.37	215.52	259.79	184.85	308.66	330.24	356.98	252.02	257.12	253.88	494.56	497.12	457.08
MYB	NM_005375.2	116.64	106.14	135.04	113.33	99.58	128.23	102.37	151.27	117.23	94.24	102.38	99.88	60.34	55.7	57.48	58.57	65.7	61.55
MYBL2	NM_002466.2	1673.26	1662.67	1811.91	1467.72	1303.8	1248.54	1300.37	1457.65	1346.1	1104.07	1119.53	1260.7	1043.9	1054.39	1064.45	2064.47	2074.39	2082.72
MYC	NM_002467.3	4860.92	5108.59	5449.13	5816.69	5269.82	5210.33	5960.82	6107.79	6364.5	6281.88	6534.38	7189.52	5867.16	5879.41	5874.31	7116.35	7109.41	7111.92
MYCL1	NM_001033082.1	5.02	5.97	10.93	10.12	6.59	11.36	7.6	5.89	15.8	8.47	23.46	21.36	10.76	9.75	7.77	18.01	23.75	24.09
MYCN	NM_005378.4	8	1.35	1.06	11.71	5.04	1.92	7.6	7.93	12.86	2.94	5.58	12.12	3.5	1.12	3.77	1	1.12	2.14
NANOG	NM_024865.2	17.17	11.24	9.63	6.8	6.34	1.52	1.24	8.23	6.81	18.28	12.21	19.79	4.42	4.88	5.57	15.6	10.88	11.56
NF1	NM_001042492.1	228.25	237.14	235.17	245.12	232.86	220.31	229.66	253.65	267.16	265.77	263.22	263.07	181.81	191.78	186.33	342.02	345.78	334.57
NGFR	NM_002507.1	16.93	18.3	8.11	37.11	12.79	24.35	21.75	16.12	34.91	31.99	23.46	19.82	20.24	19.69	23.25	28.96	29.69	20.19
NOTCH1	NM_017617.3	71.99	69.16	61.7	49.82	51.53	72.75	91.05	71.41	67.25	76.26	75.58	70.63	50.97	58.73	57.79	137.8	138.73	121.69
NOTCH3	NM_000435.2	336.42	379.75	316.24	387.74	347.31	369.81	378.27	373.99	406.46	476.57	601.46	538.64	438.37	454.18	446.14	1064.46	1064.18	1066.21
NPM1	NM_002520.5	121.1	150.84	167.48	162.55	164.67	124.69	112.27	155.36	128.99	108.07	121.74	110.66	105.18	120.12	114.09	75.04	72.12	74.33
NQO1	NM_000903.2	6157.11	6224.35	6790.35	9119.3	8501.22	8136.81	6638.32	7258.55	7025.97	5017.51	4908.13	5597.62	4609.72	4551.01	4568.49	5027.49	5021.01	5016.75
NRAS	NM_002524.3	286.29	295.7	329.66	437.24	386.3	336	355.55	472.74	393.58	341.86	406.19	426.26	344.23	331.84	323.47	239.39	241.84	244.47
NTRK1	NM_001012331.1	6.51	5.97	9.52	3.77	1.55	7.82	1	2.05	6.98	1.38	4.1	1.54	3.5	1.39	2.88	2	2.39	3.11
NTRK2	NM_001018066.2	2.05	5.97	2.47	1.59	1	1.18	1.94	2.05	6.98	1.56	1.49	4.43	1	1	2.64	1	1	1
NTRK3	NM_001012338.1	1.49	7.51	1.41	1.59	1.55	1.18	1	2.05	1.47	1.38	1.49	1.54	1.47	1.57	1.69	1	1	1
NUMA1	NM_006185.2	1508.07	1604.1	1780.88	1802.74	1649.41	1659.35	1788.33	1926.55	1756.22	1952.05	1886.48	1899.62	1427.05	1409.93	1420.83	2591.25	2599.93	2601.35
OGG1	NM_016821.2	409.8	432.86	439.67	448.35	435.89	393.85	399.39	370.36	374.47	411.02	424.06	452.44	359.49	350.82	347.57	417.02	420.82	413.13
PCNA	NM_182649.1	759.52	793.48	920.59	931.04	877.59	820.01	857.66	910.93	827.21	832.94	820.19	898.91	690.75	705.04	684.43	877.23	875.04	876.72
PCTK1	NM_006201.3	2331.03	2146.57	2704.65	2895.15	2588.61	2515.22	2552.11	2890.98	2563.22	2458.35	2428.56	2684.79	2188.72	2137.63	2145.66	2862.49	2867.63	2863.26
PDGFA	NM_033023.4	77.94	50.66	53.24	72.05	68.58	51.5	64.18	30.46	62.84	88.71	117.28	113.73	71.29	80.12	76.82	83.82	90.12	86.46
PDGFRA	NM_006206.3	16.93	5.97	2.47	5.36	12.79	14.9	9.02	28.41	6.98	12.62	5.58	4.43	12.76	13.3	12.28	42.83	48.3	42.82
PDGFRB	NM_002609.3	1.49	1.54	1.41	1.59	1.55	1	3.36	1.79	1.47	1	7.07	1.35	1	1	2.02	3.74	4	4.62
PIK3CA	NM_006218.2	381.53	394.33	417.1	484.87	476.19	529.61	529.52	482.98	565.56	542.44	528.3	586.38	393.07	390.68	384.9	422.83	430.68	420.14
PIM1	NM_002648.2	299.68	246.39	277.48	395.96	358.4	328.92	553.56	589.46	500.88	415.17	397.25	433.96	339.18	346.4	349.29	576.01	576.4	563.83
PLA2G2A	NM_000300.2	1.49	1.54	1.41	1.59	1.55	1.18	1	2.05	1.47	5.71	1.49	1.54	5	5.36	6.85	2.7	3.36	3.06
PLAT	NM_000930.3	180.63	220.19	257.74	237.18	223.56	255.73	229.66	249.55	223.06	300.36	319.81	286.16	215.07	232.94	224.8	454.77	452.94	448.62
PLAUR	NM_002659.2	1402.41	1474.65	1545.36	1983.75	1836.94	1788.03	1938.26	2178.41	2047.27	1833.09	1823.94	1965.82	1650.94	1639.11	1658.45	1593.32	1590.11	1598.51
PLG	NM_000301.1	1.49	1.54	1.41	1.59	1.55	1.92	1	2.05	1.47	1.38	1.49	1.54	1.47	1.39	1.87	1	1	1
PML	NM_033240.2	74.97	112.31	112.47	97.45	90.28	94	81.15	102.12	104	124.67	100.9	124.51	80.13	75.22	78.59	104.56	108.22	109.24
POU5F1	NM_002701.4	182.03	162.87	169.73	118.67	92.53	105.42	127.39	94.55	129.43	184.11	178.24	170.75	108.86	121.19	125.89	164.08	163.19	161.76
PPARG	NM_138711.3	1454.5	1446.91	1701.91	1923.42	1818.34	1817.54	1808.14	2022.79	1978.18	1762.54	1730.11	1930.41	1506.94	1485.41	1494.77	1589.55	1599.41	1599.46
PRKAR1A	NM_002734.3	4875.8	4792.66	5062.7	6601.06	6098.98	5976.48	6072.56	6558.26	6289.53	5958.18	5885.07	6225.76	4700.56	4687.1	4708.83	3913.8	3912.6	3907.26
PROM1	NM_006017.1	2.78	1.76	1.51	3.78	3.8	1.52	1.42	2.38	1.51	1	1.63	1.47	1.54	1.65	1.31	2	2.65	3.33
PTEN	NM_000314.3	8	24.47	27.85	16.47	12.79	19.63	30.23	16.12	18.74	14.01	5.58	25.98	18.18	11.33	17.97	8.71	9.33	7.28
PTGS2	NM_000963.1	1381.58	1446.91	1488.95	1380.39	1289.85	1295.76	1088.21	1275.41	1085.92	751.32	732.33	786.52	629.7	617.58	633.44	1008.43	997.58	1007.19
PTHLH	NM_198965.1	1097.34	1049.3	1191.37	1286.71	1238.7	1261.52	1334.31	1560.03	1375.5	1099.92	1122.51	1296.11	864.11	851.26	865.97	868.62	858.26	225.34
PTK7	NM_152881.2	121.1	144.67	164.66	138.73	144.52	167.19	151.87	128.74	174.56	146.81	181.31	152.22	125.81	131.22	123.36	324.37	321.22	323.29
PTPN11	NM_002834.3	728.27	753.41	840.2	992.97	976.78	882.58	929.79	958.03	977.15	875.82	945.29	1069.8	754.85	722.68	717.02	727.69	732.68	734.13
PTPRG	NM_002841.2	8	1.54	6.7	6.95	8.14	10.18	6.19	9.98	1.1	5.71	14.52	1.54	10.92	9.93	11.78	19.01	19.93	22.05
RAD54L	NM_003579.2	326.47	334.23	343.77	262.58	243.71	243.92	224.01	278.22	231.88	246.41	170.89	233.82	230.44	223.77	203.78	366.84	360.77	369.34
RAF1	NM_002880.2	1170.26	1186.46	1280.22	1526.47	1367.34	1326.45	1390.89	1474.03	1376.97	1265.92	1426.31	1365.39	1050	1059.33	1072.94	1215.9	1219.33	1213.49
RARA	NM_000964.2	39.25	47.58	64.52	72.05	45.33	29.07	41.55	18.17	30.5	48.59	24.94	33.68	38.87	29.66	35.65	59.51	56.66	63.17
RB1	NM_000321.1	359.21	398.96	429.8	516.63	460.69	464.68	494.16	542.36	486.18	482.96	502.99	550.97	394.02	407.79	400.7	343.55	347.79	332.65
REL	NM_002908.2	6.51	10.6	10.93	1.59	1.55	10.18	14.67	3.84	8.45	12.62	11.54	9.04	5.39	5.54	6.29	13.73	11.54	14.66
RET	NM_020975.3	13.95	18.3	12.34	14.89	3.49	6.64	10.43	7.93	4.04	12.62	10.05	18.28	5.87	6.72	6.85	3.1	2.72	3.3
RRM1	NM_001033.3	1075.02	1155.64	1223.81	1461.37	1280.55	1291.04	1349.87	1342.98	1372.56	1133.12	1156.76	1291.49	999.8	1007.37	987.09	1212.22	1221.37	1219.99
S100A4	NM_002961.2	7780.71	7831.73	8378.37	10551.5	9809.28	9214.62	8718.9	9396.26	8948.66	7710.86	7734.7	8521.23	7361.76	7341.59	7352.52	4394.77	4391.59	4398.28
SERPINE1	NM_000602.2	12.46	4.43	5.29	19.65	8.14	10.18	16.09	3.84	21.68	11.24	14.52	4.43	8.82	10.36	7.75	11.81	12.36	10.9
SFPQ	NM_005066.2	3752.23	3915.77	4357.54	4413.08	4108.99	3902.32	4068.35	4492.22	4040.51	3621.73	3576.76	3876.4	3100.91	3117.58	3093.84	3639.47	3641.58	3633.91
SHH	NM_000193.2	22.41	44.74	36.82	30.99	24.08	29.44	38.09	40.42	24.98	33.35	51.27	37.38	24.38	34.13	32.39	66.44	64.13	63.44
SIAH1	NM_001006610.1	40.74	70.7	47.6	56.17	46.88	38.51	62.76	81.65	58.43	55.51	87.49	64.47	55.08	47.33	46.2	101.52	97.33	92.36
SOD1	NM_000454.4	295.22	321.9	353.64	381.67	327.4	390.31	409.29	495.27	403.87	426.24	371.94	393.93	325.33	337.55	336.08	198.2	190.55	200.75
SOX2	NM_003106.2	4.09	4.19	6.61	2.27	6.34	6.65	4.08	5.3	9.84	13.76	4.07	13.92	2.88	4.46	5.22	6.54	6.46	6.26
SPI1	NM_003120.1	5.02	18.3	15.16	8.53	8.14	6.64	10.43	9.98	15.8	12.62	17.5	18.28	9.39	8.36	7.02	7.13	6.36	5.35
SPP1	NM_000582.2	1.49	1.54	1.41	1	1	5.46	1.41	2.05	1.47	1.38	1.49	1.54	1.47	1.39	1.87	1	1	1
STAT1	NM_139266.1	1853.33	1702.73	1875.38	4211.43	4054.75	3816.15	4184.33	4613.03	4200.74	3935.75	3958	4342.89	3151.54	3195.85	3205.57	1853.85	1856.85	1862.4
STAT3	NM_139276.2	58.6	53.75	54.65	111.74	96.48	90.46	110.85	91.89	109.88	97.01	111.32	121.43	86.02	82.67	91.68	37.12	42.67	41.2
SYK	NM_003177.3	265.45	329.61	312.74	362.61	311.9	281.7	287.65	376.51	308.32	321.11	318.32	352.37	289.39	309.29	313.65	343.91	349.29	342.13
TAL1	NM_003189.2	1.49	1.54	10.93	10.12	1.55	6.64	4.77	7.93	6.98	4.32	1.49	1.54	3.5	2.36	1.91	2.13	2.36	1.39
TEK	NM_000459.2	1.49	1.54	1.41	1.59	1	1.18	1.41	2.05	1.47	1.56	1.12	1.54	1.47	1.58	1.68	1	1	1
TERT	NM_198253.1	16.93	7.51	17.98	1.59	1.94	7.82	9.02	2.05	9.92	1.38	7.07	12.12	1.47	1.57	1.69	25.61	25.57	-14.49
TFDP1	NM_007111.4	2584.02	2775.35	3171.46	3381.01	2962.12	3008.68	3065.54	3415.17	3167.36	2704.58	2794.92	2997.32	2501.34	2579.45	2643.63	2280.42	2279.45	2269.66
TFE3	NM_006521.3	122.59	96.9	127.99	175.25	105.78	135.32	137.73	175.84	124.58	113.61	136.64	176.86	113.39	100.79	112.55	143.02	140.79	135.47
TFRC	NM_003234.1	4756.75	5033.07	5346.18	5537.24	5245.02	4969.5	4573.29	5014.36	4871.03	5045.18	5320.65	5532.96	4191.41	4223.48	4220.98	5731.46	5739.48	5729.41
TGFA	NM_001099691.1	408.32	509.91	508.77	588.08	483.94	504.82	511.13	485.03	458.26	416.56	435.97	450.9	394.02	413.85	427.32	352.41	353.85	351.78
TGFB1	NM_000660.3	841.37	922.93	950.2	1158.1	961.28	978.2	1072.65	1134.12	1062.4	938.07	1033.15	1062.1	899.48	885.07	880.01	945.95	940.07	937.52
TGFBI	NM_000358.2	31.81	35.25	43.37	33.94	43.78	32.61	35.89	32.51	55.49	26.46	27.92	32.14	24.13	31.09	31.89	37.57	41.09	43.95
TGFBR2	NM_001024847.1	219.32	257.17	243.63	367.38	285.56	297.05	313.11	278.22	325.96	292.06	287.05	330.81	252.55	241.84	257.11	341.61	341.84	350.26
TGFBR3	NM_003243.3	133.01	141.59	149.14	137.15	139.87	132.95	108.02	102.12	92.24	97.01	96.43	87.56	78.66	78.73	76.87	109.63	108.73	108.52
THPO	NM_000460.2	1.49	2.89	1.41	1.59	1.55	3.1	1.41	2.05	1.47	1.38	1.12	1.54	3	1.39	2.77	1	1	1
TIMP1	NM_003254.2	5081.17	5241.12	5609.91	10892.9	9736.43	10005.6	8824.98	9553.93	9208.84	6807.54	6665.43	7385.04	5740.01	5722.45	5709.27	3906.67	3900.45	3898.97
TIMP2	NM_003255.4	244.62	318.82	339.54	510.28	361.5	382.04	416.36	495.27	439.15	381.97	354.06	410.87	304.12	298.52	314.19	310.59	318.52	305.72
TIMP3	NM_000362.4	1.49	1.35	1.41	1.59	1	7.82	1.41	2.05	1.47	4.32	1.49	2.89	3.92	5.39	5.09	5	4.39	4.59
TNF	NM_000594.2	24.37	12.14	9.52	14.89	15.89	4.28	11.85	12.03	18.74	11.24	13.03	12.12	15.29	13.93	11.94	9.22	11.93	9.03
TNFRSF10B	NM_003842.3	439.57	403.58	486.21	421.36	423.49	408.01	430.51	462.51	486.18	423.47	455.33	481.69	379.28	396.16	402.45	510.3	516.16	522.8
TNFRSF1B	NM_001066.2	1	1.54	1.41	1.59	1	1.18	1.41	2.05	1.47	1.56	2.61	1.35	1	1.39	1.63	1	1	1
TNFSF10	NM_003810.2	64.55	61.45	67.34	87.92	80.98	105.8	123.58	145.12	83.42	95.62	103.87	149.14	67.5	76.61	60.67	72.41	66.61	69.51
TOP1	NM_003286.2	7855.12	7859.47	8488.38	9602	8605.06	8358.75	8427.54	8935.55	9041.27	8127.24	8455.48	9243.28	6516.41	6546	6589.45	6507.39	6516	6505.02
TOP2A	NM_001067.2	778.87	764.2	859.94	759.56	717.96	680.71	692.17	781.93	766.94	542.44	586.38	720.32	526.01	522.89	530.24	975.9	972.89	983.35
TP53	NM_000546.2	52.64	103.06	84.27	48.23	51.53	57.4	55.69	65.27	77.54	70.72	57.71	76.79	68.66	60.36	62.5	89.58	90.36	83.7
TP73L	NM_003722.3	18.48	4.19	8.12	11.34	29.15	29.44	19.67	19.93	18.92	19.79	20.35	16.86	10.17	14.26	13.15	18.66	16.26	21.93
TPR	NM_003292.2	195.51	237.14	226.71	253.05	209.61	223.85	242.39	302.79	239.23	228.42	240.88	270.77	183.29	192.8	188.56	241.36	242.8	243.16
TYMS	NM_001071.1	3268.58	3274.67	3480.32	3053.93	2783.89	2643.9	2798.22	2888.93	2880.73	2400.25	2498.56	2809.49	2136.51	2156.98	2138.08	2846.95	2850.98	2835.48
TYRO3	NM_006293.2	296.7	274.13	405.82	286.4	265.41	267.53	300.38	259.79	268.63	238.11	228.97	267.69	227.49	167.47	273.58	438.96	427.47	428.31
WEE1	NM_003390.2	3.53	1.54	1.41	2.18	1.55	1.92	1.41	2.05	2.57	1.38	5.58	1.54	1.47	1.39	2.48	1.74	1.39	1.13
WFDC2	NM_006103.3	1.49	2.89	1.41	1.59	1.55	1.92	1.94	3.84	4.04	1.38	1.49	1.54	2.03	1.39	2.15	3.27	3.39	4.08
WNT1	NM_005430.2	1.49	1.54	1.41	1.59	1.55	1.92	1.41	2.05	1.47	1.38	1.49	1.54	1.47	1.39	1.87	1	1	1
WNT10B	NM_003394.2	25.86	15.22	29.26	24.41	12.79	16.08	18.92	20.22	23.15	19.54	18.99	13.66	21.18	19.93	18.94	42.83	49.93	41.19
WNT4	NM_030761.3	107.45	115.27	107.8	97.5	97.6	96.3	99.04	90.16	127.92	110.24	118.01	115.06	113.47	96.65	100.04	151.95	146.65	135.92
WT1	NM_000378.3	19.9	13.68	23.62	29.18	11.24	29.07	31.65	30.46	30.5	48.59	33.88	21.36	21.18	28.3	28.16	37.57	38.3	41.88
XPC	NM_004628.3	201.46	221.73	249.27	254.64	231.31	238.02	276.34	310.98	289.21	346.01	258.75	329.27	221.81	219.56	223.39	265.69	269.56	263.41
XRCC5	NM_021141.3	11060.6	11095.8	11940.8	13714.4	12622.2	12313.5	12257.7	13681.9	12679.4	11851.2	11918	12965.9	10329.8	10371.9	10398.5	8950.97	8941.93	8945.52
YES1	NM_005433.3	2518.54	2487.16	2639.77	3134.9	2887.73	2880	2912.78	3230.88	2899.83	2842.92	3025.75	3225.17	2377.34	2381.79	2418.13	1890.72	1881.79	1878.41
YY1	NM_003403.3	1356.28	1258.89	1435.36	1699.54	1559.52	1510.61	1581.83	1572.31	1540.14	1470.65	1514.18	1659.45	1290.52	1266.68	1299.99	1410.32	1406.68	1399.14
