# Supplementary material for: Enrichment of the Cancer Stem Phenotype in Sphere Cultures of Prostate Cancer Cell Lines Occurs through Activation of Developmental Pathways Mediated by the Transcriptional Regulator ΔNp63α
Source: PLoS One. 2015 Jun 25;10(6):e0130118. doi: 10.1371/journal.pone.0130118 (PMC4481544; doi:10.1371/journal.pone.0130118)
Supplement: S2 File — Table lists the complete set of enriched clusters identified using the functional annotation tool from DAVID. Stringency was set as “high”. %: Percentage of gene overlapping between user’s input and the whole category; P: p-value for the significance of gene-term enrichment calculated with a modified Fisher's Exact Test (EASE Score). Fold: Fold enrichment relative to the background, defined as the 244 genes contained in both CodeSets. (XLSX) [file pone.0130118.s003.xlsx]

## Sheet: S2_File
Table A. Functional annotation clustering of upregulated genes in prostasphere and CD133+ cells. Table lists the complete set of enriched clusters identified using the functional annotation tool from DAVID. Stringency was set as “high”. %: Percentage of gene overlapping between user’s input and the whole category; P: p-value for the significance of gene-term enrichment calculated with a modified …
PC3 prostaspheres versus parental cells
Annotation Cluster 1	Enrichment Score: 2.006411313659447
Category	Term	%	P	Fold
GOTERM_CC_FAT	GO:0016021~integral to membrane	44.6809	0.00729374	1.60334
SP_PIR_KEYWORDS	transmembrane	40.4255	0.00765612	1.69369
UP_SEQ_FEATURE	transmembrane region	40.4255	0.00765612	1.69369
GOTERM_CC_FAT	GO:0031224~intrinsic to membrane	46.8085	0.010057	1.53571
UP_SEQ_FEATURE	topological domain:Cytoplasmic	36.1702	0.0216026	1.62766
Annotation Cluster 2	Enrichment Score: 1.6380501890935202
Category	Term	%	P	Fold
UP_SEQ_FEATURE	signal peptide	53.1915	0.0208916	1.40495
SP_PIR_KEYWORDS	signal	53.1915	0.0208916	1.40495
SP_PIR_KEYWORDS	disulfide bond	46.8085	0.0279193	1.43981
Annotation Cluster 3	Enrichment Score: 0.8597286532794421
Category	Term	%	P	Fold
GOTERM_BP_FAT	GO:0048545~response to steroid hormone stimulus	23.4043	0.0956342	1.61824
GOTERM_BP_FAT	GO:0009725~response to hormone stimulus	27.6596	0.109444	1.48747
GOTERM_BP_FAT	GO:0009719~response to endogenous stimulus	27.6596	0.163957	1.3945
GOTERM_BP_FAT	GO:0010033~response to organic substance	34.0426	0.212105	1.26743
Annotation Cluster 4	Enrichment Score: 0.7840665753089529
Category	Term	%	P	Fold
GOTERM_BP_FAT	GO:0009581~detection of external stimulus	6.38298	0.164412	3.8617
GOTERM_BP_FAT	GO:0051606~detection of stimulus	6.38298	0.164412	3.8617
GOTERM_BP_FAT	GO:0009582~detection of abiotic stimulus	6.38298	0.164412	3.8617
Annotation Cluster 5	Enrichment Score: 0.7775371937824923
Category	Term	%	P	Fold
UP_SEQ_FEATURE	short sequence motif:BH1	6.38298	0.163244	3.87766
UP_SEQ_FEATURE	short sequence motif:BH2	6.38298	0.163244	3.87766
INTERPRO	IPR000712:Apoptosis regulator Bcl-2, BH	6.38298	0.166785	3.82979
INTERPRO	IPR002475:BCL2-like apoptosis inhibitor	6.38298	0.166785	3.82979
SMART	SM00337:BCL	6.38298	0.174713	3.71341
Annotation Cluster 6	Enrichment Score: 0.7724444326846625
Category	Term	%	P	Fold
GOTERM_MF_FAT	GO:0046872~metal ion binding	31.9149	0.168871	1.32955
GOTERM_MF_FAT	GO:0043167~ion binding	31.9149	0.168871	1.32955
GOTERM_MF_FAT	GO:0043169~cation binding	31.9149	0.168871	1.32955
Annotation Cluster 7	Enrichment Score: 0.7638626937814876
Category	Term	%	P	Fold
PIR_SUPERFAMILY	PIRSF000619:tyrosine-protein kinase, EGF receptor type	6.38298	0.105537	4.79487
KEGG_PATHWAY	hsa04020:Calcium signaling pathway	8.51064	0.124806	2.94118
INTERPRO	IPR000494:EGF receptor, L domain	6.38298	0.166785	3.82979
INTERPRO	IPR016245:Tyrosine protein kinase, receptor-type, EGF/ERB/XmrK	6.38298	0.166785	3.82979
INTERPRO	IPR006212:Furin-like repeat	6.38298	0.166785	3.82979
INTERPRO	IPR006211:Furin-like cysteine rich region	6.38298	0.166785	3.82979
SMART	SM00261:FU	6.38298	0.174713	3.71341
PIR_SUPERFAMILY	PIRSF000619:TyrPK_EGF-R	6.38298	0.184099	3.59615
GOTERM_BP_FAT	GO:0050679~positive regulation of epithelial cell proliferation	8.51064	0.406995	1.71631
Annotation Cluster 8	Enrichment Score: 0.7540858358398925
Category	Term	%	P	Fold
GOTERM_BP_FAT	GO:0001932~regulation of protein amino acid phosphorylation	17.0213	0.0777117	1.9615
GOTERM_BP_FAT	GO:0031399~regulation of protein modification process	17.0213	0.231989	1.52561
GOTERM_BP_FAT	GO:0032268~regulation of cellular protein metabolic process	19.1489	0.303241	1.36295
Annotation Cluster 9	Enrichment Score: 0.7036863041615838
Category	Term	%	P	Fold
GOTERM_BP_FAT	GO:0042981~regulation of apoptosis	40.4255	0.173901	1.25423
GOTERM_BP_FAT	GO:0043067~regulation of programmed cell death	40.4255	0.211018	1.22287
GOTERM_BP_FAT	GO:0010941~regulation of cell death	40.4255	0.211018	1.22287
Annotation Cluster 10	Enrichment Score: 0.694351377175386
Category	Term	%	P	Fold
GOTERM_CC_FAT	GO:0005740~mitochondrial envelope	8.51064	0.0959699	3.25758
GOTERM_CC_FAT	GO:0044429~mitochondrial part	8.51064	0.199908	2.44318
GOTERM_CC_FAT	GO:0031975~envelope	8.51064	0.259241	2.17172
GOTERM_CC_FAT	GO:0031967~organelle envelope	8.51064	0.259241	2.17172
GOTERM_CC_FAT	GO:0031966~mitochondrial membrane	6.38298	0.261741	2.93182
Annotation Cluster 11	Enrichment Score: 0.5778479944334434
Category	Term	%	P	Fold
GOTERM_BP_FAT	GO:0051272~positive regulation of cell motion	14.8936	0.155407	1.80213
GOTERM_BP_FAT	GO:0030335~positive regulation of cell migration	12.766	0.202177	1.81727
GOTERM_BP_FAT	GO:0040017~positive regulation of locomotion	12.766	0.24092	1.71631
GOTERM_BP_FAT	GO:0051270~regulation of cell motion	17.0213	0.298949	1.4204
GOTERM_BP_FAT	GO:0030334~regulation of cell migration	14.8936	0.369157	1.38625
GOTERM_BP_FAT	GO:0040012~regulation of locomotion	14.8936	0.408348	1.33491
Annotation Cluster 12	Enrichment Score: 0.5656787747994597
Category	Term	%	P	Fold
GOTERM_BP_FAT	GO:0046651~lymphocyte proliferation	6.38298	0.164412	3.8617
GOTERM_BP_FAT	GO:0032943~mononuclear cell proliferation	6.38298	0.241521	3.08936
GOTERM_BP_FAT	GO:0070661~leukocyte proliferation	6.38298	0.241521	3.08936
GOTERM_BP_FAT	GO:0042110~T cell activation	8.51064	0.569433	1.37305
Annotation Cluster 13	Enrichment Score: 0.5606856345835715
Category	Term	%	P	Fold
BIOCARTA	h_reckPathway:Inhibition of Matrix Metalloproteinases	8.51064	0.145483	2.74286
GOTERM_MF_FAT	GO:0008237~metallopeptidase activity	6.38298	0.228683	3.19091
GOTERM_MF_FAT	GO:0004222~metalloendopeptidase activity	6.38298	0.228683	3.19091
SP_PIR_KEYWORDS	metalloprotease	6.38298	0.239934	3.10213
SP_PIR_KEYWORDS	metalloproteinase	6.38298	0.239934	3.10213
UP_SEQ_FEATURE	domain:Hemopexin-like 1	6.38298	0.239934	3.10213
UP_SEQ_FEATURE	domain:Hemopexin-like 3	6.38298	0.239934	3.10213
UP_SEQ_FEATURE	domain:Hemopexin-like 2	6.38298	0.239934	3.10213
UP_SEQ_FEATURE	short sequence motif:Cysteine switch	6.38298	0.239934	3.10213
UP_SEQ_FEATURE	domain:Hemopexin-like 4	6.38298	0.239934	3.10213
INTERPRO	IPR018486:Hemopexin/matrixin, conserved site	6.38298	0.24474	3.06383
INTERPRO	IPR018487:Hemopexin/matrixin, repeat	6.38298	0.24474	3.06383
INTERPRO	IPR001818:Peptidase M10A and M12B, matrixin and adamalysin	6.38298	0.24474	3.06383
INTERPRO	IPR000585:Hemopexin/matrixin	6.38298	0.24474	3.06383
INTERPRO	IPR002477:Peptidoglycan binding-like	6.38298	0.24474	3.06383
INTERPRO	IPR006026:Peptidase, metallopeptidases	6.38298	0.24474	3.06383
INTERPRO	IPR006025:Peptidase M, neutral zinc metallopeptidases, zinc-binding site	6.38298	0.24474	3.06383
SMART	SM00120:HX	6.38298	0.255583	2.97073
SMART	SM00235:ZnMc	6.38298	0.255583	2.97073
UP_SEQ_FEATURE	propeptide:Activation peptide	6.38298	0.318074	2.58511
SP_PIR_KEYWORDS	zymogen	8.51064	0.346314	1.88008
GOTERM_MF_FAT	GO:0004175~endopeptidase activity	8.51064	0.383824	1.77273
GOTERM_MF_FAT	GO:0070011~peptidase activity, acting on L-amino acid peptides	8.51064	0.383824	1.77273
SP_PIR_KEYWORDS	Protease	8.51064	0.404128	1.7234
GOTERM_BP_FAT	GO:0006508~proteolysis	10.6383	0.409725	1.51439
GOTERM_MF_FAT	GO:0008233~peptidase activity	8.51064	0.43915	1.63636
SP_PIR_KEYWORDS	calcium	8.51064	0.514845	1.4772
Annotation Cluster 14	Enrichment Score: 0.5253943650892914
Category	Term	%	P	Fold
GOTERM_BP_FAT	GO:0043066~negative regulation of apoptosis	25.5319	0.280175	1.28723
GOTERM_BP_FAT	GO:0043069~negative regulation of programmed cell death	25.5319	0.307747	1.26096
GOTERM_BP_FAT	GO:0060548~negative regulation of cell death	25.5319	0.307747	1.26096
Annotation Cluster 15	Enrichment Score: 0.5112527505550157
Category	Term	%	P	Fold
GOTERM_CC_FAT	GO:0000267~cell fraction	19.1489	0.257417	1.41862
GOTERM_CC_FAT	GO:0005624~membrane fraction	14.8936	0.29858	1.48715
GOTERM_CC_FAT	GO:0005626~insoluble fraction	14.8936	0.380666	1.36818
Annotation Cluster 16	Enrichment Score: 0.45810908896869473
Category	Term	%	P	Fold
GOTERM_BP_FAT	GO:0031069~hair follicle morphogenesis	6.38298	0.241521	3.08936
GOTERM_BP_FAT	GO:0022404~molting cycle process	8.51064	0.290607	2.05957
GOTERM_BP_FAT	GO:0022405~hair cycle process	8.51064	0.290607	2.05957
GOTERM_BP_FAT	GO:0001942~hair follicle development	8.51064	0.290607	2.05957
GOTERM_BP_FAT	GO:0042303~molting cycle	8.51064	0.290607	2.05957
GOTERM_BP_FAT	GO:0042633~hair cycle	8.51064	0.290607	2.05957
GOTERM_BP_FAT	GO:0008544~epidermis development	10.6383	0.360891	1.60904
GOTERM_BP_FAT	GO:0043588~skin development	6.38298	0.396642	2.20669
GOTERM_BP_FAT	GO:0048730~epidermis morphogenesis	6.38298	0.396642	2.20669
GOTERM_BP_FAT	GO:0007398~ectoderm development	10.6383	0.409725	1.51439
GOTERM_BP_FAT	GO:0048729~tissue morphogenesis	6.38298	0.78461	1.10334
Annotation Cluster 17	Enrichment Score: 0.43696383973017083
Category	Term	%	P	Fold
GOTERM_BP_FAT	GO:0048858~cell projection morphogenesis	10.6383	0.174836	2.14539
GOTERM_BP_FAT	GO:0032990~cell part morphogenesis	10.6383	0.174836	2.14539
GOTERM_BP_FAT	GO:0048812~neuron projection morphogenesis	10.6383	0.174836	2.14539
GOTERM_BP_FAT	GO:0007411~axon guidance	6.38298	0.320012	2.57447
GOTERM_BP_FAT	GO:0007409~axonogenesis	8.51064	0.348955	1.87234
GOTERM_BP_FAT	GO:0030030~cell projection organization	12.766	0.366557	1.47112
GOTERM_BP_FAT	GO:0048667~cell morphogenesis involved in neuron differentiation	8.51064	0.406995	1.71631
GOTERM_BP_FAT	GO:0031175~neuron projection development	10.6383	0.457956	1.43026
GOTERM_BP_FAT	GO:0032989~cellular component morphogenesis	12.766	0.494798	1.28723
GOTERM_BP_FAT	GO:0048666~neuron development	10.6383	0.634394	1.17021
GOTERM_BP_FAT	GO:0000902~cell morphogenesis	10.6383	0.634394	1.17021
GOTERM_BP_FAT	GO:0000904~cell morphogenesis involved in differentiation	8.51064	0.702921	1.14421
Annotation Cluster 18	Enrichment Score: 0.43197361451867994
Category	Term	%	P	Fold
BIOCARTA	h_reckPathway:Inhibition of Matrix Metalloproteinases	8.51064	0.145483	2.74286
GOTERM_CC_FAT	GO:0005578~proteinaceous extracellular matrix	10.6383	0.453117	1.43717
SP_PIR_KEYWORDS	extracellular matrix	8.51064	0.514845	1.4772
GOTERM_CC_FAT	GO:0031012~extracellular matrix	10.6383	0.551323	1.28589
Annotation Cluster 19	Enrichment Score: 0.42660912450730964
Category	Term	%	P	Fold
GOTERM_BP_FAT	GO:0009991~response to extracellular stimulus	19.1489	0.271268	1.40426
GOTERM_BP_FAT	GO:0007584~response to nutrient	14.8936	0.369157	1.38625
GOTERM_BP_FAT	GO:0031667~response to nutrient levels	14.8936	0.52428	1.20142
Annotation Cluster 20	Enrichment Score: 0.3786335303923017
Category	Term	%	P	Fold
GOTERM_BP_FAT	GO:0042325~regulation of phosphorylation	23.4043	0.397805	1.20507
GOTERM_BP_FAT	GO:0019220~regulation of phosphate metabolic process	23.4043	0.42876	1.17996
GOTERM_BP_FAT	GO:0051174~regulation of phosphorus metabolic process	23.4043	0.42876	1.17996
Annotation Cluster 21	Enrichment Score: 0.3749714791375964
Category	Term	%	P	Fold
GOTERM_CC_FAT	GO:0016324~apical plasma membrane	8.51064	0.199908	2.44318
GOTERM_CC_FAT	GO:0045177~apical part of cell	8.51064	0.44333	1.62879
GOTERM_BP_FAT	GO:0043405~regulation of MAP kinase activity	6.38298	0.846308	0.965426
Annotation Cluster 22	Enrichment Score: 0.3677853972269768
Category	Term	%	P	Fold
GOTERM_BP_FAT	GO:0043065~positive regulation of apoptosis	23.4043	0.42876	1.17996
GOTERM_BP_FAT	GO:0043068~positive regulation of programmed cell death	23.4043	0.42876	1.17996
GOTERM_BP_FAT	GO:0010942~positive regulation of cell death	23.4043	0.42876	1.17996
Annotation Cluster 23	Enrichment Score: 0.3585997396569444
Category	Term	%	P	Fold
UP_SEQ_FEATURE	domain:SH2	8.51064	0.346314	1.88008
SP_PIR_KEYWORDS	SH2 domain	8.51064	0.460592	1.59083
INTERPRO	IPR000980:SH2 motif	8.51064	0.469744	1.57119
SMART	SM00252:SH2	8.51064	0.490857	1.52345
Annotation Cluster 24	Enrichment Score: 0.3466322973267612
Category	Term	%	P	Fold
GOTERM_CC_FAT	GO:0005924~cell-substrate adherens junction	6.38298	0.344626	2.44318
GOTERM_CC_FAT	GO:0005925~focal adhesion	6.38298	0.344626	2.44318
GOTERM_CC_FAT	GO:0030055~cell-substrate junction	6.38298	0.344626	2.44318
GOTERM_CC_FAT	GO:0005912~adherens junction	6.38298	0.568103	1.62879
GOTERM_CC_FAT	GO:0070161~anchoring junction	6.38298	0.568103	1.62879
GOTERM_CC_FAT	GO:0030054~cell junction	6.38298	0.62995	1.46591
Annotation Cluster 25	Enrichment Score: 0.328546400001242
Category	Term	%	P	Fold
GOTERM_BP_FAT	GO:0042326~negative regulation of phosphorylation	6.38298	0.469303	1.93085
GOTERM_BP_FAT	GO:0010563~negative regulation of phosphorus metabolic process	6.38298	0.469303	1.93085
GOTERM_BP_FAT	GO:0045936~negative regulation of phosphate metabolic process	6.38298	0.469303	1.93085
Annotation Cluster 26	Enrichment Score: 0.3276711977472878
Category	Term	%	P	Fold
GOTERM_BP_FAT	GO:0009636~response to toxin	8.51064	0.233308	2.28842
GOTERM_BP_FAT	GO:0002252~immune effector process	6.38298	0.469303	1.93085
GOTERM_BP_FAT	GO:0051789~response to protein stimulus	6.38298	0.598262	1.54468
GOTERM_BP_FAT	GO:0048872~homeostasis of number of cells	6.38298	0.74652	1.18822
Annotation Cluster 27	Enrichment Score: 0.3237472439691289
Category	Term	%	P	Fold
GOTERM_BP_FAT	GO:0032570~response to progesterone stimulus	6.38298	0.396642	2.20669
GOTERM_CC_FAT	GO:0045121~membrane raft	8.51064	0.501884	1.5035
GOTERM_BP_FAT	GO:0030879~mammary gland development	6.38298	0.536731	1.71631
Annotation Cluster 28	Enrichment Score: 0.3151584682368884
Category	Term	%	P	Fold
GOTERM_BP_FAT	GO:0010522~regulation of calcium ion transport into cytosol	6.38298	0.164412	3.8617
GOTERM_BP_FAT	GO:0051924~regulation of calcium ion transport	6.38298	0.241521	3.08936
GOTERM_BP_FAT	GO:0010959~regulation of metal ion transport	6.38298	0.396642	2.20669
GOTERM_BP_FAT	GO:0042327~positive regulation of phosphorylation	10.6383	0.409725	1.51439
GOTERM_BP_FAT	GO:0010562~positive regulation of phosphorus metabolic process	10.6383	0.457956	1.43026
GOTERM_BP_FAT	GO:0045937~positive regulation of phosphate metabolic process	10.6383	0.457956	1.43026
GOTERM_BP_FAT	GO:0043269~regulation of ion transport	6.38298	0.469303	1.93085
GOTERM_BP_FAT	GO:0001934~positive regulation of protein amino acid phosphorylation	8.51064	0.569433	1.37305
GOTERM_BP_FAT	GO:0031401~positive regulation of protein modification process	8.51064	0.740034	1.08399
GOTERM_BP_FAT	GO:0032270~positive regulation of cellular protein metabolic process	8.51064	0.830215	0.93617
GOTERM_BP_FAT	GO:0051247~positive regulation of protein metabolic process	8.51064	0.853847	0.895467
GOTERM_BP_FAT	GO:0032844~regulation of homeostatic process	6.38298	0.87087	0.908636
Annotation Cluster 29	Enrichment Score: 0.3072679765124691
Category	Term	%	P	Fold
GOTERM_BP_FAT	GO:0045664~regulation of neuron differentiation	8.51064	0.406995	1.71631
GOTERM_BP_FAT	GO:0060284~regulation of cell development	12.766	0.452591	1.3432
GOTERM_BP_FAT	GO:0050767~regulation of neurogenesis	10.6383	0.50498	1.35498
GOTERM_BP_FAT	GO:0051960~regulation of nervous system development	10.6383	0.634394	1.17021
Annotation Cluster 30	Enrichment Score: 0.2956523482326225
Category	Term	%	P	Fold
GOTERM_CC_FAT	GO:0044456~synapse part	8.51064	0.259241	2.17172
GOTERM_CC_FAT	GO:0014069~postsynaptic density	6.38298	0.261741	2.93182
GOTERM_CC_FAT	GO:0044430~cytoskeletal part	6.38298	0.97869	0.586364
GOTERM_CC_FAT	GO:0005856~cytoskeleton	6.38298	0.988941	0.523539
Annotation Cluster 31	Enrichment Score: 0.2954661338669385
Category	Term	%	P	Fold
GOTERM_BP_FAT	GO:0042698~ovulation cycle	8.51064	0.290607	2.05957
GOTERM_BP_FAT	GO:0048511~rhythmic process	8.51064	0.463621	1.58429
GOTERM_BP_FAT	GO:0022602~ovulation cycle process	6.38298	0.536731	1.71631
GOTERM_BP_FAT	GO:0030155~regulation of cell adhesion	6.38298	0.909726	0.81299
Annotation Cluster 32	Enrichment Score: 0.2863089520963716
Category	Term	%	P	Fold
GOTERM_CC_FAT	GO:0012505~endomembrane system	6.38298	0.424577	2.09416
GOTERM_BP_FAT	GO:0016044~membrane organization	8.51064	0.463621	1.58429
GOTERM_BP_FAT	GO:0010038~response to metal ion	6.38298	0.702997	1.28723
Annotation Cluster 33	Enrichment Score: 0.2650638527615932
Category	Term	%	P	Fold
GOTERM_BP_FAT	GO:0022612~gland morphogenesis	8.51064	0.12844	2.94225
GOTERM_BP_FAT	GO:0042391~regulation of membrane potential	6.38298	0.536731	1.71631
GOTERM_BP_FAT	GO:0019725~cellular homeostasis	8.51064	0.740034	1.08399
GOTERM_BP_FAT	GO:0006873~cellular ion homeostasis	6.38298	0.78461	1.10334
GOTERM_BP_FAT	GO:0055082~cellular chemical homeostasis	6.38298	0.78461	1.10334
GOTERM_BP_FAT	GO:0050801~ion homeostasis	6.38298	0.817714	1.02979
Annotation Cluster 34	Enrichment Score: 0.2544547526480193
Category	Term	%	P	Fold
GOTERM_BP_FAT	GO:0007548~sex differentiation	10.6383	0.457956	1.43026
GOTERM_BP_FAT	GO:0045137~development of primary sexual characteristics	10.6383	0.457956	1.43026
GOTERM_BP_FAT	GO:0048608~reproductive structure development	8.51064	0.617558	1.28723
GOTERM_BP_FAT	GO:0003006~reproductive developmental process	10.6383	0.741065	1.02979
Annotation Cluster 35	Enrichment Score: 0.24320729735134042
Category	Term	%	P	Fold
GOTERM_BP_FAT	GO:0060541~respiratory system development	10.6383	0.360891	1.60904
GOTERM_BP_FAT	GO:0030324~lung development	8.51064	0.569433	1.37305
GOTERM_BP_FAT	GO:0030323~respiratory tube development	8.51064	0.569433	1.37305
GOTERM_BP_FAT	GO:0001525~angiogenesis	6.38298	0.909726	0.81299
Annotation Cluster 36	Enrichment Score: 0.23836343248719086
Category	Term	%	P	Fold
GOTERM_CC_FAT	GO:0031410~cytoplasmic vesicle	12.766	0.50406	1.2747
GOTERM_CC_FAT	GO:0016023~cytoplasmic membrane-bounded vesicle	10.6383	0.597137	1.22159
GOTERM_CC_FAT	GO:0031988~membrane-bounded vesicle	10.6383	0.640256	1.16342
Annotation Cluster 37	Enrichment Score: 0.2343038533645357
Category	Term	%	P	Fold
GOTERM_BP_FAT	GO:0016337~cell-cell adhesion	10.6383	0.360891	1.60904
GOTERM_BP_FAT	GO:0007155~cell adhesion	10.6383	0.741065	1.02979
GOTERM_BP_FAT	GO:0022610~biological adhesion	10.6383	0.741065	1.02979
Annotation Cluster 38	Enrichment Score: 0.20490502886642767
Category	Term	%	P	Fold
GOTERM_BP_FAT	GO:0012501~programmed cell death	23.4043	0.551538	1.0892
GOTERM_BP_FAT	GO:0006915~apoptosis	21.2766	0.621077	1.0508
GOTERM_BP_FAT	GO:0016265~death	23.4043	0.665012	1.0114
GOTERM_BP_FAT	GO:0008219~cell death	23.4043	0.665012	1.0114
Annotation Cluster 39	Enrichment Score: 0.2005203110154062
Category	Term	%	P	Fold
GOTERM_BP_FAT	GO:0000082~G1/S transition of mitotic cell cycle	10.6383	0.218239	1.98036
GOTERM_BP_FAT	GO:0051329~interphase of mitotic cell cycle	10.6383	0.634394	1.17021
GOTERM_BP_FAT	GO:0051325~interphase	10.6383	0.634394	1.17021
GOTERM_BP_FAT	GO:0000278~mitotic cell cycle	10.6383	0.823333	0.919453
GOTERM_BP_FAT	GO:0022403~cell cycle phase	10.6383	0.913181	0.780142
GOTERM_BP_FAT	GO:0022402~cell cycle process	12.766	0.948625	0.718456
Annotation Cluster 40	Enrichment Score: 0.18942386273569164
Category	Term	%	P	Fold
GOTERM_BP_FAT	GO:0048608~reproductive structure development	8.51064	0.617558	1.28723
GOTERM_BP_FAT	GO:0046660~female sex differentiation	6.38298	0.653663	1.40426
GOTERM_BP_FAT	GO:0046545~development of primary female sexual characteristics	6.38298	0.653663	1.40426
GOTERM_BP_FAT	GO:0035239~tube morphogenesis	8.51064	0.662093	1.21151
Annotation Cluster 41	Enrichment Score: 0.17478394702289576
Category	Term	%	P	Fold
GOTERM_BP_FAT	GO:0051260~protein homooligomerization	6.38298	0.164412	3.8617
GOTERM_BP_FAT	GO:0051259~protein oligomerization	6.38298	0.74652	1.18822
GOTERM_BP_FAT	GO:0043933~macromolecular complex subunit organization	8.51064	0.853847	0.895467
GOTERM_BP_FAT	GO:0006461~protein complex assembly	6.38298	0.948376	0.702128
GOTERM_BP_FAT	GO:0065003~macromolecular complex assembly	6.38298	0.948376	0.702128
GOTERM_BP_FAT	GO:0070271~protein complex biogenesis	6.38298	0.948376	0.702128
Annotation Cluster 42	Enrichment Score: 0.1724509383071986
Category	Term	%	P	Fold
GOTERM_BP_FAT	GO:0016477~cell migration	12.766	0.649762	1.10334
GOTERM_BP_FAT	GO:0051674~localization of cell	12.766	0.683827	1.0653
GOTERM_BP_FAT	GO:0048870~cell motility	12.766	0.683827	1.0653
Annotation Cluster 43	Enrichment Score: 0.1673332439638429
Category	Term	%	P	Fold
GOTERM_BP_FAT	GO:0045737~positive regulation of cyclin-dependent protein kinase activity	6.38298	0.320012	2.57447
GOTERM_BP_FAT	GO:0045860~positive regulation of protein kinase activity	8.51064	0.874648	0.858156
GOTERM_BP_FAT	GO:0033674~positive regulation of kinase activity	8.51064	0.874648	0.858156
GOTERM_BP_FAT	GO:0051347~positive regulation of transferase activity	8.51064	0.874648	0.858156
Annotation Cluster 44	Enrichment Score: 0.15302877146233926
Category	Term	%	P	Fold
GOTERM_BP_FAT	GO:0035239~tube morphogenesis	8.51064	0.662093	1.21151
GOTERM_BP_FAT	GO:0048754~branching morphogenesis of a tube	6.38298	0.702997	1.28723
GOTERM_BP_FAT	GO:0001763~morphogenesis of a branching structure	6.38298	0.74652	1.18822
Annotation Cluster 45	Enrichment Score: 0.14522094894180285
Category	Term	%	P	Fold
SP_PIR_KEYWORDS	autophosphorylation	14.8936	0.183799	1.7234
SP_PIR_KEYWORDS	ATP	21.2766	0.242241	1.39735
SP_PIR_KEYWORDS	tyrosine-specific protein kinase	12.766	0.531689	1.24085
SP_PIR_KEYWORDS	phosphotransferase	17.0213	0.610984	1.08847
SP_PIR_KEYWORDS	tyrosine-protein kinase	14.8936	0.626751	1.09671
GOTERM_MF_FAT	GO:0004713~protein tyrosine kinase activity	14.8936	0.627294	1.09492
INTERPRO	IPR001245:Tyrosine protein kinase	14.8936	0.64077	1.08317
INTERPRO	IPR008266:Tyrosine protein kinase, active site	14.8936	0.64077	1.08317
SMART	SM00219:TyrKc	14.8936	0.674358	1.05026
INTERPRO	IPR017441:Protein kinase, ATP binding site	19.1489	0.701441	0.999075
UP_SEQ_FEATURE	domain:Protein kinase	19.1489	0.712333	0.990041
GOTERM_MF_FAT	GO:0004672~protein kinase activity	21.2766	0.734104	0.966942
UP_SEQ_FEATURE	binding site:ATP	19.1489	0.737714	0.969415
INTERPRO	IPR000719:Protein kinase, core	19.1489	0.752604	0.957447
UP_SEQ_FEATURE	active site:Proton acceptor	19.1489	0.761638	0.949631
SP_PIR_KEYWORDS	kinase	21.2766	0.829078	0.891416
UP_SEQ_FEATURE	nucleotide phosphate-binding region:ATP	19.1489	0.842564	0.877961
SP_PIR_KEYWORDS	transferase	19.1489	0.859189	0.861702
SP_PIR_KEYWORDS	atp-binding	21.2766	0.876705	0.847576
GOTERM_MF_FAT	GO:0032559~adenyl ribonucleotide binding	21.2766	0.90542	0.818182
GOTERM_MF_FAT	GO:0030554~adenyl nucleotide binding	21.2766	0.90542	0.818182
GOTERM_MF_FAT	GO:0005524~ATP binding	21.2766	0.90542	0.818182
GOTERM_MF_FAT	GO:0001883~purine nucleoside binding	21.2766	0.916097	0.805785
GOTERM_MF_FAT	GO:0001882~nucleoside binding	21.2766	0.916097	0.805785
SP_PIR_KEYWORDS	nucleotide-binding	21.2766	0.932659	0.783366
GOTERM_MF_FAT	GO:0017076~purine nucleotide binding	21.2766	0.949546	0.75974
GOTERM_MF_FAT	GO:0032553~ribonucleotide binding	21.2766	0.949546	0.75974
GOTERM_MF_FAT	GO:0032555~purine ribonucleotide binding	21.2766	0.949546	0.75974
GOTERM_MF_FAT	GO:0000166~nucleotide binding	21.2766	0.961556	0.738636
Annotation Cluster 46	Enrichment Score: 0.13714648145091685
Category	Term	%	P	Fold
GOTERM_BP_FAT	GO:0006935~chemotaxis	6.38298	0.702997	1.28723
GOTERM_BP_FAT	GO:0042330~taxis	6.38298	0.702997	1.28723
GOTERM_BP_FAT	GO:0007626~locomotory behavior	6.38298	0.78461	1.10334
Annotation Cluster 47	Enrichment Score: 0.11306454043895023
Category	Term	%	P	Fold
GOTERM_BP_FAT	GO:0007600~sensory perception	6.38298	0.536731	1.71631
GOTERM_BP_FAT	GO:0050877~neurological system process	8.51064	0.922516	0.762805
GOTERM_BP_FAT	GO:0050890~cognition	6.38298	0.92486	0.77234
Annotation Cluster 48	Enrichment Score: 0.11220323332213371
Category	Term	%	P	Fold
GOTERM_BP_FAT	GO:0048514~blood vessel morphogenesis	10.6383	0.771145	0.99018
GOTERM_BP_FAT	GO:0001568~blood vessel development	12.766	0.772907	0.965426
GOTERM_BP_FAT	GO:0001944~vasculature development	12.766	0.772907	0.965426
Annotation Cluster 49	Enrichment Score: 0.10417643354756212
Category	Term	%	P	Fold
GOTERM_BP_FAT	GO:0030308~negative regulation of cell growth	6.38298	0.74652	1.18822
GOTERM_BP_FAT	GO:0045926~negative regulation of growth	6.38298	0.74652	1.18822
GOTERM_BP_FAT	GO:0045792~negative regulation of cell size	6.38298	0.78461	1.10334
GOTERM_BP_FAT	GO:0032535~regulation of cellular component size	8.51064	0.830215	0.93617
GOTERM_BP_FAT	GO:0008361~regulation of cell size	8.51064	0.830215	0.93617
Annotation Cluster 50	Enrichment Score: 0.08925420934103827
Category	Term	%	P	Fold
GOTERM_BP_FAT	GO:0006468~protein amino acid phosphorylation	25.5319	0.750337	0.950573
GOTERM_BP_FAT	GO:0016310~phosphorylation	25.5319	0.791714	0.922198
GOTERM_BP_FAT	GO:0006796~phosphate metabolic process	25.5319	0.86016	0.870243
GOTERM_BP_FAT	GO:0006793~phosphorus metabolic process	25.5319	0.86016	0.870243
Annotation Cluster 51	Enrichment Score: 0.08612296693611395
Category	Term	%	P	Fold
KEGG_PATHWAY	hsa04540:Gap junction	6.38298	0.651203	1.40374
KEGG_PATHWAY	hsa05214:Glioma	8.51064	0.894602	0.823529
KEGG_PATHWAY	hsa05218:Melanoma	8.51064	0.946858	0.709939
Annotation Cluster 52	Enrichment Score: 0.08405987033144892
Category	Term	%	P	Fold
GOTERM_BP_FAT	GO:0050865~regulation of cell activation	8.51064	0.702921	1.14421
GENETIC_ASSOCIATION_DB_DISEASE	cervical cancer	6.38298	0.864863	0.93554
GOTERM_BP_FAT	GO:0051249~regulation of lymphocyte activation	6.38298	0.87087	0.908636
GOTERM_BP_FAT	GO:0002694~regulation of leukocyte activation	6.38298	0.87087	0.908636
Annotation Cluster 53	Enrichment Score: 0.08131682620175136
Category	Term	%	P	Fold
GOTERM_BP_FAT	GO:0000122~negative regulation of transcription from RNA polymerase II promoter	8.51064	0.569433	1.37305
GOTERM_BP_FAT	GO:0031327~negative regulation of cellular biosynthetic process	12.766	0.575626	1.18822
GOTERM_BP_FAT	GO:0009890~negative regulation of biosynthetic process	12.766	0.613643	1.14421
GOTERM_BP_FAT	GO:0045892~negative regulation of transcription, DNA-dependent	8.51064	0.662093	1.21151
GOTERM_BP_FAT	GO:0051253~negative regulation of RNA metabolic process	8.51064	0.702921	1.14421
GOTERM_BP_FAT	GO:0016481~negative regulation of transcription	8.51064	0.803512	0.98075
GOTERM_BP_FAT	GO:0051172~negative regulation of nitrogen compound metabolic process	10.6383	0.845653	0.887748
GOTERM_BP_FAT	GO:0010629~negative regulation of gene expression	8.51064	0.853847	0.895467
GOTERM_BP_FAT	GO:0010558~negative regulation of macromolecule biosynthetic process	8.51064	0.874648	0.858156
GOTERM_BP_FAT	GO:0045934~negative regulation of nucleobase, nucleoside, nucleotide and nucleic acid metabolic process	8.51064	0.934418	0.735562
GOTERM_BP_FAT	GO:0045944~positive regulation of transcription from RNA polymerase II promoter	8.51064	0.977313	0.605757
GOTERM_BP_FAT	GO:0006357~regulation of transcription from RNA polymerase II promoter	10.6383	0.988484	0.572104
GOTERM_BP_FAT	GO:0010628~positive regulation of gene expression	10.6383	0.988484	0.572104
GOTERM_BP_FAT	GO:0045935~positive regulation of nucleobase, nucleoside, nucleotide and nucleic acid metabolic process	10.6383	0.993464	0.536348
GOTERM_BP_FAT	GO:0045893~positive regulation of transcription, DNA-dependent	8.51064	0.99416	0.502335
GOTERM_BP_FAT	GO:0051254~positive regulation of RNA metabolic process	8.51064	0.99416	0.502335
GOTERM_BP_FAT	GO:0045941~positive regulation of transcription	8.51064	0.996122	0.478971
Annotation Cluster 54	Enrichment Score: 0.062177422490270196
Category	Term	%	P	Fold
GOTERM_BP_FAT	GO:0048610~reproductive cellular process	6.38298	0.78461	1.10334
GOTERM_BP_FAT	GO:0019953~sexual reproduction	8.51064	0.874648	0.858156
GOTERM_BP_FAT	GO:0007276~gamete generation	6.38298	0.948376	0.702128
Annotation Cluster 55	Enrichment Score: 0.05373760596742851
Category	Term	%	P	Fold
GOTERM_BP_FAT	GO:0045859~regulation of protein kinase activity	12.766	0.878513	0.834963
GOTERM_BP_FAT	GO:0043549~regulation of kinase activity	12.766	0.878513	0.834963
GOTERM_BP_FAT	GO:0051338~regulation of transferase activity	12.766	0.893903	0.81299
Annotation Cluster 56	Enrichment Score: 0.05133984773595997
Category	Term	%	P	Fold
GOTERM_BP_FAT	GO:0009411~response to UV	6.38298	0.78461	1.10334
GOTERM_BP_FAT	GO:0009416~response to light stimulus	6.38298	0.937634	0.735562
GOTERM_BP_FAT	GO:0009314~response to radiation	8.51064	0.95344	0.686525
Annotation Cluster 57	Enrichment Score: 0.04055402812333936
Category	Term	%	P	Fold
GOTERM_MF_FAT	GO:0043565~sequence-specific DNA binding	12.766	0.857694	0.862408
SP_PIR_KEYWORDS	Transcription	14.8936	0.925367	0.770032
GOTERM_BP_FAT	GO:0006350~transcription	14.8936	0.927439	0.766863
SP_PIR_KEYWORDS	transcription regulation	14.8936	0.935086	0.753989
Annotation Cluster 58	Enrichment Score: 0.022974680742297356
Category	Term	%	P	Fold
GOTERM_MF_FAT	GO:0003700~transcription factor activity	17.0213	0.833657	0.886364
GOTERM_MF_FAT	GO:0030528~transcription regulator activity	19.1489	0.906001	0.811248
SP_PIR_KEYWORDS	dna-binding	17.0213	0.975911	0.678061
GOTERM_BP_FAT	GO:0006355~regulation of transcription, DNA-dependent	17.0213	0.980285	0.664379
GOTERM_BP_FAT	GO:0045449~regulation of transcription	21.2766	0.982108	0.686525
GOTERM_BP_FAT	GO:0051252~regulation of RNA metabolic process	17.0213	0.985774	0.643617
GOTERM_MF_FAT	GO:0003677~DNA binding	19.1489	0.987101	0.655666
Annotation Cluster 59	Enrichment Score: 0.01980700399876788
Category	Term	%	P	Fold
GOTERM_BP_FAT	GO:0002521~leukocyte differentiation	8.51064	0.892864	0.82383
GOTERM_BP_FAT	GO:0030097~hemopoiesis	10.6383	0.97192	0.643617
GOTERM_BP_FAT	GO:0048534~hemopoietic or lymphoid organ development	10.6383	0.976377	0.627919
GOTERM_BP_FAT	GO:0002520~immune system development	10.6383	0.983418	0.598714
Annotation Cluster 60	Enrichment Score: 0.0057181780753039115
Category	Term	%	P	Fold
GOTERM_BP_FAT	GO:0009891~positive regulation of biosynthetic process	14.8936	0.984458	0.632325
GOTERM_BP_FAT	GO:0031328~positive regulation of cellular biosynthetic process	14.8936	0.984458	0.632325
GOTERM_BP_FAT	GO:0051173~positive regulation of nitrogen compound metabolic process	12.766	0.988437	0.594108
GOTERM_BP_FAT	GO:0010557~positive regulation of macromolecule biosynthetic process	12.766	0.990338	0.582898
Annotation Cluster 61	Enrichment Score: 0.0011009704934801295
Category	Term	%	P	Fold
GOTERM_CC_FAT	GO:0031974~membrane-enclosed lumen	19.1489	0.995153	0.610795
GOTERM_CC_FAT	GO:0031981~nuclear lumen	14.8936	0.997494	0.542929
GOTERM_CC_FAT	GO:0043233~organelle lumen	17.0213	0.998276	0.550576
GOTERM_CC_FAT	GO:0070013~intracellular organelle lumen	14.8936	0.998953	0.510516
PC3 CD133-possitive versus CD133-negative cells
Annotation Cluster 1	Enrichment Score: 2.400209665546008
Category	Term	%	P	Fold
UP_SEQ_FEATURE	glycosylation site:N-linked (GlcNAc...)	51.4286	0.000600973	1.50568
SP_PIR_KEYWORDS	glycoprotein	54.2857	0.00168178	1.41843
UP_SEQ_FEATURE	signal peptide	50	0.0157496	1.32065
SP_PIR_KEYWORDS	signal	50	0.0157496	1.32065
Annotation Cluster 2	Enrichment Score: 1.2510013889854423
Category	Term	%	P	Fold
GOTERM_BP_FAT	GO:0031175~neuron projection development	14.2857	0.0344918	1.94847
GOTERM_BP_FAT	GO:0048666~neuron development	15.7143	0.0532751	1.75362
GOTERM_BP_FAT	GO:0030030~cell projection organization	14.2857	0.096107	1.67012
Annotation Cluster 3	Enrichment Score: 0.8877522963153219
Category	Term	%	P	Fold
INTERPRO	IPR003598:Immunoglobulin subtype 2	11.4286	0.0605309	2.01681
SMART	SM00408:IGc2	11.4286	0.086298	1.87097
INTERPRO	IPR013151:Immunoglobulin	11.4286	0.0882737	1.88235
UP_SEQ_FEATURE	domain:Ig-like C2-type 3	10	0.0886177	2.025
INTERPRO	IPR013783:Immunoglobulin-like fold	12.8571	0.122576	1.67183
UP_SEQ_FEATURE	domain:Ig-like C2-type 2	11.4286	0.174011	1.63361
UP_SEQ_FEATURE	domain:Ig-like C2-type 1	11.4286	0.174011	1.63361
INTERPRO	IPR007110:Immunoglobulin-like	11.4286	0.206772	1.56863
SP_PIR_KEYWORDS	Immunoglobulin domain	11.4286	0.326473	1.38857
Annotation Cluster 4	Enrichment Score: 0.8153119817802947
Category	Term	%	P	Fold
GOTERM_BP_FAT	GO:0032990~cell part morphogenesis	10	0.0846295	2.04589
GOTERM_BP_FAT	GO:0048858~cell projection morphogenesis	10	0.0846295	2.04589
GOTERM_BP_FAT	GO:0048812~neuron projection morphogenesis	10	0.0846295	2.04589
GOTERM_BP_FAT	GO:0007409~axonogenesis	8.57143	0.165392	1.91304
GOTERM_BP_FAT	GO:0048667~cell morphogenesis involved in neuron differentiation	8.57143	0.223079	1.75362
GOTERM_BP_FAT	GO:0000902~cell morphogenesis	12.8571	0.250796	1.43478
GOTERM_BP_FAT	GO:0032989~cellular component morphogenesis	12.8571	0.349911	1.31522
Annotation Cluster 5	Enrichment Score: 0.8141597926308478
Category	Term	%	P	Fold
GOTERM_MF_FAT	GO:0004714~transmembrane receptor protein tyrosine kinase activity	17.1429	0.0322563	1.8
INTERPRO	IPR001245:Tyrosine protein kinase	18.5714	0.16896	1.39037
INTERPRO	IPR008266:Tyrosine protein kinase, active site	18.5714	0.16896	1.39037
GOTERM_MF_FAT	GO:0004713~protein tyrosine kinase activity	18.5714	0.178833	1.37647
SMART	SM00219:TyrKc	18.5714	0.25233	1.28983
SP_PIR_KEYWORDS	tyrosine-protein kinase	17.1429	0.313648	1.26234
Annotation Cluster 6	Enrichment Score: 0.6572093013307058
Category	Term	%	P	Fold
UP_SEQ_FEATURE	topological domain:Extracellular	28.5714	0.0989391	1.33516
UP_SEQ_FEATURE	topological domain:Cytoplasmic	28.5714	0.139651	1.28571
UP_SEQ_FEATURE	transmembrane region	28.5714	0.2469	1.19704
SP_PIR_KEYWORDS	transmembrane	28.5714	0.2469	1.19704
GOTERM_CC_FAT	GO:0016021~integral to membrane	30	0.32584	1.13785
GOTERM_CC_FAT	GO:0031224~intrinsic to membrane	31.4286	0.415225	1.08986
Annotation Cluster 7	Enrichment Score: 0.6554792917195364
Category	Term	%	P	Fold
GOTERM_BP_FAT	GO:0007548~sex differentiation	11.4286	0.21223	1.55878
GOTERM_BP_FAT	GO:0045137~development of primary sexual characteristics	11.4286	0.21223	1.55878
GOTERM_BP_FAT	GO:0003006~reproductive developmental process	14.2857	0.239855	1.4029
Annotation Cluster 8	Enrichment Score: 0.6485256840828847
Category	Term	%	P	Fold
UP_SEQ_FEATURE	domain:Ig-like C2-type 4	7.14286	0.162413	2.16964
UP_SEQ_FEATURE	domain:Ig-like C2-type 5	7.14286	0.162413	2.16964
INTERPRO	IPR003599:Immunoglobulin subtype	8.57143	0.280548	1.62896
SMART	SM00409:IG	8.57143	0.344073	1.51117
Annotation Cluster 9	Enrichment Score: 0.5946609511860399
Category	Term	%	P	Fold
GOTERM_BP_FAT	GO:0060323~head morphogenesis	4.28571	0.191389	3.50725
GOTERM_BP_FAT	GO:0060324~face development	4.28571	0.191389	3.50725
GOTERM_BP_FAT	GO:0060322~head development	4.28571	0.191389	3.50725
GOTERM_BP_FAT	GO:0060325~face morphogenesis	4.28571	0.191389	3.50725
GOTERM_BP_FAT	GO:0010171~body morphogenesis	4.28571	0.314376	2.63043
GOTERM_BP_FAT	GO:0048705~skeletal system morphogenesis	5.71429	0.641084	1.27536
Annotation Cluster 10	Enrichment Score: 0.5277723702475344
Category	Term	%	P	Fold
INTERPRO	IPR006209:EGF	7.14286	0.154373	2.20588
INTERPRO	IPR000742:EGF-like, type 3	7.14286	0.293102	1.76471
INTERPRO	IPR006210:EGF-like	7.14286	0.293102	1.76471
SMART	SM00181:EGF	7.14286	0.349667	1.6371
SP_PIR_KEYWORDS	egf-like domain	5.71429	0.495308	1.54286
Annotation Cluster 11	Enrichment Score: 0.5070156044924999
Category	Term	%	P	Fold
SP_PIR_KEYWORDS	transferase	28.5714	0.139651	1.28571
SP_PIR_KEYWORDS	phosphotransferase	21.4286	0.144584	1.3703
GOTERM_MF_FAT	GO:0004672~protein kinase activity	27.1429	0.196651	1.24364
INTERPRO	IPR000719:Protein kinase, core	24.2857	0.223022	1.25
UP_SEQ_FEATURE	binding site:ATP	24.2857	0.249329	1.22946
INTERPRO	IPR017441:Protein kinase, ATP binding site	22.8571	0.268838	1.22762
UP_SEQ_FEATURE	active site:Proton acceptor	24.2857	0.283484	1.20437
GOTERM_MF_FAT	GO:0005524~ATP binding	30	0.283978	1.16308
GOTERM_MF_FAT	GO:0030554~adenyl nucleotide binding	30	0.283978	1.16308
GOTERM_MF_FAT	GO:0032559~adenyl ribonucleotide binding	30	0.283978	1.16308
UP_SEQ_FEATURE	nucleotide phosphate-binding region:ATP	25.7143	0.305072	1.17898
GOTERM_MF_FAT	GO:0001882~nucleoside binding	30	0.315556	1.14545
GOTERM_MF_FAT	GO:0001883~purine nucleoside binding	30	0.315556	1.14545
GOTERM_MF_FAT	GO:0017076~purine nucleotide binding	31.4286	0.329427	1.13143
GOTERM_MF_FAT	GO:0032553~ribonucleotide binding	31.4286	0.329427	1.13143
GOTERM_MF_FAT	GO:0032555~purine ribonucleotide binding	31.4286	0.329427	1.13143
UP_SEQ_FEATURE	domain:Protein kinase	22.8571	0.334123	1.18176
SP_PIR_KEYWORDS	atp-binding	28.5714	0.345845	1.13817
SP_PIR_KEYWORDS	kinase	27.1429	0.361349	1.13719
GOTERM_MF_FAT	GO:0000166~nucleotide binding	31.4286	0.395466	1.1
SP_PIR_KEYWORDS	nucleotide-binding	30	0.400288	1.10455
GOTERM_BP_FAT	GO:0006468~protein amino acid phosphorylation	28.5714	0.465389	1.07915
GOTERM_BP_FAT	GO:0016310~phosphorylation	28.5714	0.537369	1.04694
GOTERM_BP_FAT	GO:0006793~phosphorus metabolic process	30	0.552484	1.03735
GOTERM_BP_FAT	GO:0006796~phosphate metabolic process	30	0.552484	1.03735
Annotation Cluster 12	Enrichment Score: 0.4635043996330299
Category	Term	%	P	Fold
PIR_SUPERFAMILY	PIRSF000619:TyrPK_EGF-R	4.28571	0.271979	2.86224
GOTERM_BP_FAT	GO:0022612~gland morphogenesis	5.71429	0.308792	2.00414
INTERPRO	IPR000494:EGF receptor, L domain	4.28571	0.311173	2.64706
INTERPRO	IPR016245:Tyrosine protein kinase, receptor-type, EGF/ERB/XmrK	4.28571	0.311173	2.64706
INTERPRO	IPR006212:Furin-like repeat	4.28571	0.311173	2.64706
INTERPRO	IPR006211:Furin-like cysteine rich region	4.28571	0.311173	2.64706
SMART	SM00261:FU	4.28571	0.34873	2.45565
GOTERM_CC_FAT	GO:0016323~basolateral plasma membrane	5.71429	0.713293	1.15591
Annotation Cluster 13	Enrichment Score: 0.4517216468852421
Category	Term	%	P	Fold
GOTERM_BP_FAT	GO:0048010~vascular endothelial growth factor receptor signaling pathway	4.28571	0.191389	3.50725
INTERPRO	IPR009134:Vascular endothelial growth factor receptor, VEGFR, N-terminal	4.28571	0.311173	2.64706
GOTERM_MF_FAT	GO:0005021~vascular endothelial growth factor receptor activity	4.28571	0.417095	2.16
INTERPRO	IPR001824:Receptor tyrosine kinase, class III, conserved site	4.28571	0.628	1.51261
Annotation Cluster 14	Enrichment Score: 0.43978637046424196
Category	Term	%	P	Fold
GOTERM_BP_FAT	GO:0060541~respiratory system development	10	0.273885	1.53442
GOTERM_BP_FAT	GO:0030324~lung development	8.57143	0.418346	1.4029
GOTERM_BP_FAT	GO:0030323~respiratory tube development	8.57143	0.418346	1.4029
Annotation Cluster 15	Enrichment Score: 0.4367396664472626
Category	Term	%	P	Fold
INTERPRO	IPR001881:EGF-like calcium-binding	4.28571	0.311173	2.64706
INTERPRO	IPR018097:EGF-like calcium-binding, conserved site	4.28571	0.311173	2.64706
INTERPRO	IPR000152:EGF-type aspartate/asparagine hydroxylation conserved site	4.28571	0.311173	2.64706
UP_SEQ_FEATURE	domain:EGF-like 2	4.28571	0.319573	2.60357
SMART	SM00179:EGF_CA	4.28571	0.34873	2.45565
UP_SEQ_FEATURE	domain:EGF-like 3	4.28571	0.439108	2.08286
UP_SEQ_FEATURE	domain:EGF-like 1	4.28571	0.439108	2.08286
SP_PIR_KEYWORDS	egf-like domain	5.71429	0.495308	1.54286
Annotation Cluster 16	Enrichment Score: 0.4303827458747976
Category	Term	%	P	Fold
GOTERM_MF_FAT	GO:0043167~ion binding	27.1429	0.3533	1.14
GOTERM_MF_FAT	GO:0043169~cation binding	27.1429	0.3533	1.14
GOTERM_MF_FAT	GO:0046872~metal ion binding	27.1429	0.3533	1.14
SP_PIR_KEYWORDS	metal-binding	21.4286	0.430563	1.13199
Annotation Cluster 17	Enrichment Score: 0.421755973767555
Category	Term	%	P	Fold
GENETIC_ASSOCIATION_DB_DISEASE	stroke	5.71429	0.304517	2.0056
GOTERM_BP_FAT	GO:0007599~hemostasis	5.71429	0.308792	2.00414
GOTERM_BP_FAT	GO:0007596~blood coagulation	5.71429	0.308792	2.00414
GOTERM_BP_FAT	GO:0050817~coagulation	5.71429	0.308792	2.00414
GOTERM_BP_FAT	GO:0050878~regulation of body fluid levels	5.71429	0.308792	2.00414
GENETIC_ASSOCIATION_DB_DISEASE	thromboembolism, venous	4.28571	0.429562	2.10588
GENETIC_ASSOCIATION_DB_DISEASE	myocardial infarct	5.71429	0.564478	1.40392
GENETIC_ASSOCIATION_DB_DISEASE	stroke, ischemic	4.28571	0.629512	1.5042
Annotation Cluster 18	Enrichment Score: 0.40305922240829917
Category	Term	%	P	Fold
GOTERM_BP_FAT	GO:0030539~male genitalia development	4.28571	0.191389	3.50725
GOTERM_BP_FAT	GO:0046661~male sex differentiation	5.71429	0.568136	1.4029
GOTERM_BP_FAT	GO:0046546~development of primary male sexual characteristics	5.71429	0.568136	1.4029
Annotation Cluster 19	Enrichment Score: 0.36962043985872534
Category	Term	%	P	Fold
GOTERM_BP_FAT	GO:0003002~regionalization	7.14286	0.373608	1.5942
GOTERM_BP_FAT	GO:0009952~anterior/posterior pattern formation	5.71429	0.399609	1.75362
GOTERM_BP_FAT	GO:0007389~pattern specification process	7.14286	0.5213	1.34894
Annotation Cluster 20	Enrichment Score: 0.3695474276997231
Category	Term	%	P	Fold
GOTERM_MF_FAT	GO:0003700~transcription factor activity	22.8571	0.305037	1.2
GOTERM_BP_FAT	GO:0006350~transcription	21.4286	0.451428	1.11933
SP_PIR_KEYWORDS	Transcription	21.4286	0.471477	1.1079
SP_PIR_KEYWORDS	transcription regulation	21.4286	0.512163	1.08482
Annotation Cluster 21	Enrichment Score: 0.3691116733873852
Category	Term	%	P	Fold
GOTERM_BP_FAT	GO:0048663~neuron fate commitment	5.71429	0.136614	2.8058
GOTERM_BP_FAT	GO:0045665~negative regulation of neuron differentiation	4.28571	0.191389	3.50725
GOTERM_BP_FAT	GO:0030900~forebrain development	8.57143	0.223079	1.75362
GOTERM_BP_FAT	GO:0045664~regulation of neuron differentiation	5.71429	0.705155	1.16908
GOTERM_BP_FAT	GO:0060284~regulation of cell development	8.57143	0.830104	0.914934
GOTERM_BP_FAT	GO:0050767~regulation of neurogenesis	7.14286	0.835537	0.92296
GOTERM_BP_FAT	GO:0051960~regulation of nervous system development	7.14286	0.914039	0.797101
Annotation Cluster 22	Enrichment Score: 0.3503729968234034
Category	Term	%	P	Fold
GOTERM_CC_FAT	GO:0016023~cytoplasmic membrane-bounded vesicle	11.4286	0.324888	1.3871
GOTERM_CC_FAT	GO:0031988~membrane-bounded vesicle	11.4286	0.380933	1.32104
GOTERM_CC_FAT	GO:0031410~cytoplasmic vesicle	11.4286	0.493629	1.20617
GOTERM_CC_FAT	GO:0031982~vesicle	11.4286	0.649417	1.067
Annotation Cluster 23	Enrichment Score: 0.3091966036111075
Category	Term	%	P	Fold
SP_PIR_KEYWORDS	cell adhesion	10	0.343062	1.42941
GOTERM_BP_FAT	GO:0022610~biological adhesion	11.4286	0.586838	1.12232
GOTERM_BP_FAT	GO:0007155~cell adhesion	11.4286	0.586838	1.12232
Annotation Cluster 24	Enrichment Score: 0.30710701376349725
Category	Term	%	P	Fold
GENETIC_ASSOCIATION_DB_DISEASE	osteoporosis, postmenopausal; estradiol	4.28571	0.311249	2.63235
GENETIC_ASSOCIATION_DB_DISEASE	bone mass	4.28571	0.429562	2.10588
GENETIC_ASSOCIATION_DB_DISEASE	infertility, male	4.28571	0.536656	1.7549
GENETIC_ASSOCIATION_DB_DISEASE	bone mineral density	4.28571	0.823647	1.05294
Annotation Cluster 25	Enrichment Score: 0.3066578149145519
Category	Term	%	P	Fold
GOTERM_BP_FAT	GO:0045449~regulation of transcription	32.8571	0.444326	1.07556
GOTERM_BP_FAT	GO:0006355~regulation of transcription, DNA-dependent	27.1429	0.485053	1.0748
GOTERM_BP_FAT	GO:0051252~regulation of RNA metabolic process	27.1429	0.557873	1.04121
Annotation Cluster 26	Enrichment Score: 0.3059008940390917
Category	Term	%	P	Fold
GOTERM_BP_FAT	GO:0051223~regulation of protein transport	7.14286	0.373608	1.5942
GOTERM_BP_FAT	GO:0070201~regulation of establishment of protein localization	7.14286	0.448872	1.46135
GOTERM_BP_FAT	GO:0060341~regulation of cellular localization	8.57143	0.547157	1.23785
GOTERM_BP_FAT	GO:0032880~regulation of protein localization	7.14286	0.651249	1.16908
Annotation Cluster 27	Enrichment Score: 0.3006237390560915
Category	Term	%	P	Fold
GOTERM_BP_FAT	GO:0048663~neuron fate commitment	5.71429	0.136614	2.8058
GOTERM_BP_FAT	GO:0001708~cell fate specification	5.71429	0.487063	1.55878
GOTERM_BP_FAT	GO:0045664~regulation of neuron differentiation	5.71429	0.705155	1.16908
GOTERM_BP_FAT	GO:0050769~positive regulation of neurogenesis	4.28571	0.773276	1.16908
GOTERM_BP_FAT	GO:0010720~positive regulation of cell development	4.28571	0.865333	0.956522
Annotation Cluster 28	Enrichment Score: 0.2864104808674603
Category	Term	%	P	Fold
GOTERM_BP_FAT	GO:0030334~regulation of cell migration	12.8571	0.453745	1.21405
GOTERM_BP_FAT	GO:0040012~regulation of locomotion	12.8571	0.505179	1.16908
GOTERM_BP_FAT	GO:0051270~regulation of cell motion	12.8571	0.603269	1.08846
Annotation Cluster 29	Enrichment Score: 0.28524807737639696
Category	Term	%	P	Fold
GOTERM_BP_FAT	GO:0048730~epidermis morphogenesis	5.71429	0.308792	2.00414
GOTERM_BP_FAT	GO:0055123~digestive system development	4.28571	0.314376	2.63043
GOTERM_BP_FAT	GO:0048546~digestive tract morphogenesis	4.28571	0.314376	2.63043
GOTERM_BP_FAT	GO:0031069~hair follicle morphogenesis	4.28571	0.432884	2.10435
GOTERM_BP_FAT	GO:0048736~appendage development	4.28571	0.539767	1.75362
GOTERM_BP_FAT	GO:0060173~limb development	4.28571	0.539767	1.75362
GOTERM_BP_FAT	GO:0030326~embryonic limb morphogenesis	4.28571	0.539767	1.75362
GOTERM_BP_FAT	GO:0035107~appendage morphogenesis	4.28571	0.539767	1.75362
GOTERM_BP_FAT	GO:0035108~limb morphogenesis	4.28571	0.539767	1.75362
GOTERM_BP_FAT	GO:0035113~embryonic appendage morphogenesis	4.28571	0.539767	1.75362
GOTERM_BP_FAT	GO:0042303~molting cycle	5.71429	0.568136	1.4029
GOTERM_BP_FAT	GO:0042633~hair cycle	5.71429	0.568136	1.4029
GOTERM_BP_FAT	GO:0022404~molting cycle process	5.71429	0.568136	1.4029
GOTERM_BP_FAT	GO:0022405~hair cycle process	5.71429	0.568136	1.4029
GOTERM_BP_FAT	GO:0001942~hair follicle development	5.71429	0.568136	1.4029
GOTERM_BP_FAT	GO:0008544~epidermis development	7.14286	0.706995	1.09601
GOTERM_BP_FAT	GO:0030856~regulation of epithelial cell differentiation	4.28571	0.709673	1.31522
GOTERM_BP_FAT	GO:0007398~ectoderm development	7.14286	0.756176	1.03154
Annotation Cluster 30	Enrichment Score: 0.26188400626573416
Category	Term	%	P	Fold
GOTERM_MF_FAT	GO:0004252~serine-type endopeptidase activity	4.28571	0.417095	2.16
GOTERM_MF_FAT	GO:0008236~serine-type peptidase activity	4.28571	0.417095	2.16
GOTERM_MF_FAT	GO:0017171~serine hydrolase activity	4.28571	0.417095	2.16
GOTERM_MF_FAT	GO:0008233~peptidase activity	7.14286	0.496208	1.38462
GOTERM_MF_FAT	GO:0004175~endopeptidase activity	5.71429	0.684689	1.2
GOTERM_MF_FAT	GO:0070011~peptidase activity, acting on L-amino acid peptides	5.71429	0.684689	1.2
SP_PIR_KEYWORDS	zymogen	4.28571	0.869878	0.946753
Annotation Cluster 31	Enrichment Score: 0.2420170090498617
Category	Term	%	P	Fold
BBID	110.CRHandLC-NA	4.28571	0.103509	4.41667
SP_PIR_KEYWORDS	macrophage	4.28571	0.439108	2.08286
BIOCARTA	h_erythPathway:Erythrocyte Differentiation Pathway	4.28571	0.468164	1.94595
BIOCARTA	h_inflamPathway:Cytokines and Inflammatory Response	4.28571	0.639608	1.45946
GOTERM_BP_FAT	GO:0019221~cytokine-mediated signaling pathway	5.71429	0.641084	1.27536
GOTERM_MF_FAT	GO:0005125~cytokine activity	5.71429	0.741233	1.10769
SP_PIR_KEYWORDS	cytokine	5.71429	0.767644	1.06813
KEGG_PATHWAY	hsa04640:Hematopoietic cell lineage	4.28571	0.89374	0.872093
SP_PIR_KEYWORDS	growth factor	4.28571	0.901241	0.867857
GOTERM_MF_FAT	GO:0008083~growth factor activity	4.28571	0.950357	0.72
Annotation Cluster 32	Enrichment Score: 0.23854828601604175
Category	Term	%	P	Fold
UP_SEQ_FEATURE	repeat:ANK 5	4.28571	0.319573	2.60357
UP_SEQ_FEATURE	repeat:ANK 1	4.28571	0.546463	1.73571
INTERPRO	IPR002110:Ankyrin	4.28571	0.628	1.51261
UP_SEQ_FEATURE	repeat:ANK 4	4.28571	0.63887	1.48776
SP_PIR_KEYWORDS	ank repeat	4.28571	0.63887	1.48776
UP_SEQ_FEATURE	repeat:ANK 2	4.28571	0.63887	1.48776
UP_SEQ_FEATURE	repeat:ANK 3	4.28571	0.63887	1.48776
SMART	SM00248:ANK	4.28571	0.675884	1.40323
Annotation Cluster 33	Enrichment Score: 0.2356862071122565
Category	Term	%	P	Fold
INTERPRO	IPR003961:Fibronectin, type III	4.28571	0.535627	1.76471
SMART	SM00060:FN3	4.28571	0.583605	1.6371
INTERPRO	IPR008957:Fibronectin, type III-like fold	4.28571	0.628	1.51261
Annotation Cluster 34	Enrichment Score: 0.219340735970793
Category	Term	%	P	Fold
GOTERM_BP_FAT	GO:0008630~DNA damage response, signal transduction resulting in induction of apoptosis	7.14286	0.297893	1.75362
GOTERM_BP_FAT	GO:0008629~induction of apoptosis by intracellular signals	7.14286	0.448872	1.46135
GOTERM_BP_FAT	GO:0042770~DNA damage response, signal transduction	8.57143	0.606611	1.16908
GOTERM_BP_FAT	GO:0006917~induction of apoptosis	7.14286	0.993349	0.548007
GOTERM_BP_FAT	GO:0012502~induction of programmed cell death	7.14286	0.993349	0.548007
Annotation Cluster 35	Enrichment Score: 0.21884422534851733
Category	Term	%	P	Fold
GOTERM_BP_FAT	GO:0045944~positive regulation of transcription from RNA polymerase II promoter	15.7143	0.500026	1.1347
GOTERM_BP_FAT	GO:0010628~positive regulation of gene expression	20	0.514363	1.09114
GOTERM_BP_FAT	GO:0010557~positive regulation of macromolecule biosynthetic process	22.8571	0.548325	1.05879
GOTERM_BP_FAT	GO:0031328~positive regulation of cellular biosynthetic process	24.2857	0.563979	1.04602
GOTERM_BP_FAT	GO:0009891~positive regulation of biosynthetic process	24.2857	0.563979	1.04602
GOTERM_BP_FAT	GO:0045941~positive regulation of transcription	18.5714	0.579463	1.06033
GOTERM_BP_FAT	GO:0045935~positive regulation of nucleobase, nucleoside, nucleotide and nucleic acid metabolic process	20	0.632926	1.02295
GOTERM_BP_FAT	GO:0045893~positive regulation of transcription, DNA-dependent	17.1429	0.645235	1.02651
GOTERM_BP_FAT	GO:0051254~positive regulation of RNA metabolic process	17.1429	0.645235	1.02651
GOTERM_BP_FAT	GO:0051173~positive regulation of nitrogen compound metabolic process	21.4286	0.645794	1.01171
GOTERM_BP_FAT	GO:0006357~regulation of transcription from RNA polymerase II promoter	18.5714	0.657611	1.0132
GOTERM_BP_FAT	GO:0010604~positive regulation of macromolecule metabolic process	24.2857	0.813139	0.91728
Annotation Cluster 36	Enrichment Score: 0.20893722315607824
Category	Term	%	P	Fold
GOTERM_BP_FAT	GO:0030335~positive regulation of cell migration	8.57143	0.547157	1.23785
GOTERM_BP_FAT	GO:0040017~positive regulation of locomotion	8.57143	0.606611	1.16908
GOTERM_BP_FAT	GO:0051272~positive regulation of cell motion	8.57143	0.711486	1.05217
Annotation Cluster 37	Enrichment Score: 0.1904166350493135
Category	Term	%	P	Fold
GOTERM_BP_FAT	GO:0001649~osteoblast differentiation	5.71429	0.308792	2.00414
GOTERM_BP_FAT	GO:0040013~negative regulation of locomotion	4.28571	0.82456	1.05217
GOTERM_BP_FAT	GO:0051271~negative regulation of cell motion	4.28571	0.82456	1.05217
GOTERM_BP_FAT	GO:0030336~negative regulation of cell migration	4.28571	0.82456	1.05217
Annotation Cluster 38	Enrichment Score: 0.18241271074990026
Category	Term	%	P	Fold
GOTERM_BP_FAT	GO:0043066~negative regulation of apoptosis	20	0.632926	1.02295
GOTERM_BP_FAT	GO:0043069~negative regulation of programmed cell death	20	0.669429	1.00207
GOTERM_BP_FAT	GO:0060548~negative regulation of cell death	20	0.669429	1.00207
Annotation Cluster 39	Enrichment Score: 0.168434059835442
Category	Term	%	P	Fold
GOTERM_BP_FAT	GO:0051321~meiotic cell cycle	5.71429	0.399609	1.75362
BIOCARTA	h_atrbrcaPathway:Role of BRCA1, BRCA2 and ATR in Cancer Susceptibility	4.28571	0.468164	1.94595
GOTERM_BP_FAT	GO:0007126~meiosis	4.28571	0.632157	1.50311
GOTERM_BP_FAT	GO:0051327~M phase of meiotic cell cycle	4.28571	0.632157	1.50311
SP_PIR_KEYWORDS	dna repair	5.71429	0.851831	0.925714
GOTERM_BP_FAT	GO:0010212~response to ionizing radiation	4.28571	0.865333	0.956522
GOTERM_BP_FAT	GO:0006310~DNA recombination	4.28571	0.897368	0.876812
SP_PIR_KEYWORDS	DNA damage	5.71429	0.908525	0.816807
Annotation Cluster 40	Enrichment Score: 0.16001673536307845
Category	Term	%	P	Fold
GOTERM_BP_FAT	GO:0042306~regulation of protein import into nucleus	4.28571	0.539767	1.75362
GOTERM_BP_FAT	GO:0033157~regulation of intracellular protein transport	4.28571	0.709673	1.31522
GOTERM_BP_FAT	GO:0046822~regulation of nucleocytoplasmic transport	4.28571	0.773276	1.16908
GOTERM_BP_FAT	GO:0032386~regulation of intracellular transport	4.28571	0.773276	1.16908
Annotation Cluster 41	Enrichment Score: 0.15664899849869182
Category	Term	%	P	Fold
GOTERM_BP_FAT	GO:0046660~female sex differentiation	5.71429	0.641084	1.27536
GOTERM_BP_FAT	GO:0046545~development of primary female sexual characteristics	5.71429	0.641084	1.27536
GOTERM_BP_FAT	GO:0008585~female gonad development	4.28571	0.82456	1.05217
Annotation Cluster 42	Enrichment Score: 0.13972251657845108
Category	Term	%	P	Fold
GOTERM_BP_FAT	GO:0010558~negative regulation of macromolecule biosynthetic process	11.4286	0.535	1.16908
GOTERM_BP_FAT	GO:0031327~negative regulation of cellular biosynthetic process	11.4286	0.635873	1.07915
GOTERM_BP_FAT	GO:0009890~negative regulation of biosynthetic process	11.4286	0.681616	1.03918
GOTERM_BP_FAT	GO:0010605~negative regulation of macromolecule metabolic process	14.2857	0.830121	0.899294
GOTERM_BP_FAT	GO:0045934~negative regulation of nucleobase, nucleoside, nucleotide and nucleic acid metabolic process	10	0.856049	0.876812
GOTERM_BP_FAT	GO:0051172~negative regulation of nitrogen compound metabolic process	10	0.880564	0.846577
Annotation Cluster 43	Enrichment Score: 0.12179819128741601
Category	Term	%	P	Fold
GENETIC_ASSOCIATION_DB_DISEASE	sepsis	4.28571	0.536656	1.7549
GENETIC_ASSOCIATION_DB_DISEASE	ankylosing spondylitis	4.28571	0.629512	1.5042
GENETIC_ASSOCIATION_DB_DISEASE	non-Hodgkin's lymphoma	4.28571	0.707611	1.31618
GENETIC_ASSOCIATION_DB_DISEASE	longevity	5.71429	0.758761	1.07994
GENETIC_ASSOCIATION_DB_DISEASE	arthritis	5.71429	0.758761	1.07994
GENETIC_ASSOCIATION_DB_DISEASE	preterm delivery	4.28571	0.823647	1.05294
GENETIC_ASSOCIATION_DB_DISEASE	systemic lupus erythematosus	5.71429	0.845593	0.935948
GENETIC_ASSOCIATION_DB_DISEASE	restenosis	4.28571	0.864883	0.957219
GENETIC_ASSOCIATION_DB_DISEASE_CLASS	VISION	5.71429	0.966611	0.668534
Annotation Cluster 44	Enrichment Score: 0.12147396776192229
Category	Term	%	P	Fold
GOTERM_BP_FAT	GO:0000122~negative regulation of transcription from RNA polymerase II promoter	7.14286	0.651249	1.16908
GOTERM_BP_FAT	GO:0045892~negative regulation of transcription, DNA-dependent	7.14286	0.756176	1.03154
GOTERM_BP_FAT	GO:0016481~negative regulation of transcription	8.57143	0.756189	1.00207
GOTERM_BP_FAT	GO:0051253~negative regulation of RNA metabolic process	7.14286	0.798909	0.974235
GOTERM_BP_FAT	GO:0010629~negative regulation of gene expression	8.57143	0.830104	0.914934
Annotation Cluster 45	Enrichment Score: 0.11833323681625552
Category	Term	%	P	Fold
GOTERM_CC_FAT	GO:0005624~membrane fraction	10	0.683977	1.0554
GOTERM_CC_FAT	GO:0005626~insoluble fraction	10	0.76997	0.970968
GOTERM_CC_FAT	GO:0000267~cell fraction	11.4286	0.838466	0.894901
Annotation Cluster 46	Enrichment Score: 0.11730820497606048
Category	Term	%	P	Fold
GOTERM_BP_FAT	GO:0007584~response to nutrient	11.4286	0.635873	1.07915
GOTERM_BP_FAT	GO:0031667~response to nutrient levels	11.4286	0.796564	0.935266
GOTERM_BP_FAT	GO:0009991~response to extracellular stimulus	11.4286	0.87798	0.850242
Annotation Cluster 47	Enrichment Score: 0.08567240524834482
Category	Term	%	P	Fold
INTERPRO	IPR008271:Serine/threonine protein kinase, active site	5.71429	0.80286	1.0084
INTERPRO	IPR017442:Serine/threonine protein kinase-related	5.71429	0.80286	1.0084
INTERPRO	IPR002290:Serine/threonine protein kinase	4.28571	0.821308	1.05882
SMART	SM00220:S_TKc	4.28571	0.858073	0.982258
Annotation Cluster 48	Enrichment Score: 0.0849674580904207
Category	Term	%	P	Fold
GOTERM_BP_FAT	GO:0048545~response to steroid hormone stimulus	14.2857	0.700708	1.00207
GOTERM_BP_FAT	GO:0009725~response to hormone stimulus	17.1429	0.782677	0.935266
GOTERM_BP_FAT	GO:0009719~response to endogenous stimulus	17.1429	0.858678	0.876812
GOTERM_BP_FAT	GO:0010033~response to organic substance	20	0.970913	0.755407
Annotation Cluster 49	Enrichment Score: 0.07473286376213438
Category	Term	%	P	Fold
GOTERM_BP_FAT	GO:0045580~regulation of T cell differentiation	4.28571	0.709673	1.31522
GOTERM_BP_FAT	GO:0042129~regulation of T cell proliferation	4.28571	0.773276	1.16908
GOTERM_BP_FAT	GO:0050863~regulation of T cell activation	5.71429	0.806995	1.00207
GOTERM_BP_FAT	GO:0045619~regulation of lymphocyte differentiation	4.28571	0.82456	1.05217
GOTERM_BP_FAT	GO:0032944~regulation of mononuclear cell proliferation	4.28571	0.865333	0.956522
GOTERM_BP_FAT	GO:0070663~regulation of leukocyte proliferation	4.28571	0.865333	0.956522
GOTERM_BP_FAT	GO:0050670~regulation of lymphocyte proliferation	4.28571	0.865333	0.956522
GOTERM_BP_FAT	GO:0051249~regulation of lymphocyte activation	5.71429	0.904098	0.825234
GOTERM_BP_FAT	GO:0002694~regulation of leukocyte activation	5.71429	0.904098	0.825234
GOTERM_BP_FAT	GO:0050865~regulation of cell activation	5.71429	0.925135	0.779388
Annotation Cluster 50	Enrichment Score: 0.0655556359036912
Category	Term	%	P	Fold
GOTERM_BP_FAT	GO:0051101~regulation of DNA binding	5.71429	0.806995	1.00207
GOTERM_BP_FAT	GO:0051098~regulation of binding	5.71429	0.877994	0.876812
GOTERM_BP_FAT	GO:0051090~regulation of transcription factor activity	4.28571	0.897368	0.876812
Annotation Cluster 51	Enrichment Score: 0.057648059470582366
Category	Term	%	P	Fold
GOTERM_BP_FAT	GO:0042981~regulation of apoptosis	28.5714	0.852352	0.899294
GOTERM_BP_FAT	GO:0043067~regulation of programmed cell death	28.5714	0.887602	0.876812
GOTERM_BP_FAT	GO:0010941~regulation of cell death	28.5714	0.887602	0.876812
Annotation Cluster 52	Enrichment Score: 0.054839632767186536
Category	Term	%	P	Fold
GOTERM_BP_FAT	GO:0050730~regulation of peptidyl-tyrosine phosphorylation	5.71429	0.641084	1.27536
GOTERM_BP_FAT	GO:0042327~positive regulation of phosphorylation	4.28571	0.975817	0.618926
GOTERM_BP_FAT	GO:0045937~positive regulation of phosphate metabolic process	4.28571	0.982152	0.584541
GOTERM_BP_FAT	GO:0010562~positive regulation of phosphorus metabolic process	4.28571	0.982152	0.584541
Annotation Cluster 53	Enrichment Score: 0.051695837105396276
Category	Term	%	P	Fold
SP_PIR_KEYWORDS	extracellular matrix	5.71429	0.813637	0.991837
GOTERM_CC_FAT	GO:0005578~proteinaceous extracellular matrix	5.71429	0.909265	0.815939
GOTERM_CC_FAT	GO:0031012~extracellular matrix	5.71429	0.945782	0.730051
Annotation Cluster 54	Enrichment Score: 0.04187672012288742
Category	Term	%	P	Fold
GOTERM_BP_FAT	GO:0050804~regulation of synaptic transmission	4.28571	0.865333	0.956522
GOTERM_BP_FAT	GO:0031644~regulation of neurological system process	4.28571	0.897368	0.876812
GOTERM_BP_FAT	GO:0051969~regulation of transmission of nerve impulse	4.28571	0.897368	0.876812
GOTERM_BP_FAT	GO:0044057~regulation of system process	4.28571	0.975817	0.618926
Annotation Cluster 55	Enrichment Score: 0.029298946522142974
Category	Term	%	P	Fold
GOTERM_BP_FAT	GO:0048754~branching morphogenesis of a tube	4.28571	0.897368	0.876812
GOTERM_BP_FAT	GO:0001763~morphogenesis of a branching structure	4.28571	0.922288	0.809365
GOTERM_BP_FAT	GO:0001525~angiogenesis	4.28571	0.986884	0.553776
Annotation Cluster 56	Enrichment Score: 0.023436045187459453
Category	Term	%	P	Fold
GOTERM_BP_FAT	GO:0016477~cell migration	8.57143	0.939323	0.751553
GOTERM_BP_FAT	GO:0051674~localization of cell	8.57143	0.951565	0.725637
GOTERM_BP_FAT	GO:0048870~cell motility	8.57143	0.951565	0.725637
Annotation Cluster 57	Enrichment Score: 0.014708467276502914
Category	Term	%	P	Fold
GOTERM_BP_FAT	GO:0043068~positive regulation of programmed cell death	14.2857	0.9667	0.730676
GOTERM_BP_FAT	GO:0043065~positive regulation of apoptosis	14.2857	0.9667	0.730676
GOTERM_BP_FAT	GO:0010942~positive regulation of cell death	14.2857	0.9667	0.730676
Annotation Cluster 58	Enrichment Score: 0.009812302004870129
Category	Term	%	P	Fold
GOTERM_BP_FAT	GO:0043405~regulation of MAP kinase activity	5.71429	0.877994	0.876812
GOTERM_BP_FAT	GO:0045860~positive regulation of protein kinase activity	5.71429	0.985036	0.584541
GOTERM_BP_FAT	GO:0033674~positive regulation of kinase activity	5.71429	0.985036	0.584541
GOTERM_BP_FAT	GO:0051347~positive regulation of transferase activity	5.71429	0.985036	0.584541
GOTERM_BP_FAT	GO:0045859~regulation of protein kinase activity	7.14286	0.998462	0.473952
GOTERM_BP_FAT	GO:0043549~regulation of kinase activity	7.14286	0.998462	0.473952
GOTERM_BP_FAT	GO:0043085~positive regulation of catalytic activity	8.57143	0.998811	0.489383
GOTERM_BP_FAT	GO:0051338~regulation of transferase activity	7.14286	0.998867	0.46148
Annotation Cluster 59	Enrichment Score: 0.0077285523428341045
Category	Term	%	P	Fold
GOTERM_BP_FAT	GO:0006915~apoptosis	14.2857	0.972983	0.715765
GOTERM_BP_FAT	GO:0016265~death	15.7143	0.985253	0.688923
GOTERM_BP_FAT	GO:0008219~cell death	15.7143	0.985253	0.688923
GOTERM_BP_FAT	GO:0012501~programmed cell death	14.2857	0.986019	0.67447
Annotation Cluster 60	Enrichment Score: 0.00744123440441244
Category	Term	%	P	Fold
GOTERM_CC_FAT	GO:0005654~nucleoplasm	15.7143	0.956393	0.762903
GOTERM_CC_FAT	GO:0031981~nuclear lumen	18.5714	0.984822	0.715566
GOTERM_CC_FAT	GO:0070013~intracellular organelle lumen	20	0.984934	0.724603
GOTERM_CC_FAT	GO:0043233~organelle lumen	20	0.994059	0.68378
GOTERM_CC_FAT	GO:0031974~membrane-enclosed lumen	20	0.99536	0.674283
Annotation Cluster 61	Enrichment Score: 0.006173903185604914
Category	Term	%	P	Fold
GOTERM_BP_FAT	GO:0042325~regulation of phosphorylation	12.8571	0.983629	0.6716
GOTERM_BP_FAT	GO:0051174~regulation of phosphorus metabolic process	12.8571	0.987015	0.657609
GOTERM_BP_FAT	GO:0019220~regulation of phosphate metabolic process	12.8571	0.987015	0.657609
Annotation Cluster 62	Enrichment Score: 0.0033331090992870693
Category	Term	%	P	Fold
GOTERM_BP_FAT	GO:0030097~hemopoiesis	10	0.98973	0.613768
GOTERM_BP_FAT	GO:0048534~hemopoietic or lymphoid organ development	10	0.992045	0.598798
GOTERM_BP_FAT	GO:0002520~immune system development	10	0.995297	0.570947
PC3 CD133-possitive versus parental cells
Annotation Cluster 1	Enrichment Score: 1.034658770679416
Category	Term	%	P	Fold
GOTERM_BP_FAT	GO:0048010~vascular endothelial growth factor receptor signaling pathway	9.67742	0.0409455	7.83871
INTERPRO	IPR009134:Vascular endothelial growth factor receptor, VEGFR, N-terminal	9.67742	0.0767512	5.83065
GOTERM_MF_FAT	GO:0005021~vascular endothelial growth factor receptor activity	9.67742	0.109208	4.86207
INTERPRO	IPR001824:Receptor tyrosine kinase, class III, conserved site	9.67742	0.211747	3.3318
Annotation Cluster 2	Enrichment Score: 1.0049703401206853
Category	Term	%	P	Fold
GOTERM_BP_FAT	GO:0030334~regulation of cell migration	22.5806	0.0808239	2.11042
GOTERM_BP_FAT	GO:0040012~regulation of locomotion	22.5806	0.0947069	2.03226
GOTERM_BP_FAT	GO:0051270~regulation of cell motion	22.5806	0.126231	1.8921
Annotation Cluster 3	Enrichment Score: 0.8828667246638089
Category	Term	%	P	Fold
SP_PIR_KEYWORDS	extracellular matrix	16.129	0.0772025	2.81106
GOTERM_CC_FAT	GO:0005578~proteinaceous extracellular matrix	16.129	0.146159	2.26891
GOTERM_CC_FAT	GO:0031012~extracellular matrix	16.129	0.199041	2.03008
Annotation Cluster 4	Enrichment Score: 0.8699253341953018
Category	Term	%	P	Fold
GOTERM_BP_FAT	GO:0002009~morphogenesis of an epithelium	12.9032	0.0854534	3.48387
GOTERM_BP_FAT	GO:0048729~tissue morphogenesis	16.129	0.097444	2.6129
GOTERM_BP_FAT	GO:0060429~epithelium development	16.129	0.097444	2.6129
GOTERM_BP_FAT	GO:0035239~tube morphogenesis	16.129	0.142023	2.3055
GOTERM_BP_FAT	GO:0048598~embryonic morphogenesis	12.9032	0.38795	1.74194
Annotation Cluster 5	Enrichment Score: 0.835074732600032
Category	Term	%	P	Fold
GOTERM_BP_FAT	GO:0035148~tube lumen formation	9.67742	0.116383	4.70323
GOTERM_BP_FAT	GO:0001838~embryonic epithelial tube formation	9.67742	0.116383	4.70323
GOTERM_BP_FAT	GO:0016331~morphogenesis of embryonic epithelium	9.67742	0.16137	3.91935
GOTERM_BP_FAT	GO:0060562~epithelial tube morphogenesis	9.67742	0.208976	3.35945
Annotation Cluster 6	Enrichment Score: 0.759946145313668
Category	Term	%	P	Fold
GOTERM_BP_FAT	GO:0030335~positive regulation of cell migration	16.129	0.142023	2.3055
GOTERM_BP_FAT	GO:0040017~positive regulation of locomotion	16.129	0.167004	2.17742
GOTERM_BP_FAT	GO:0051272~positive regulation of cell motion	16.129	0.221348	1.95968
Annotation Cluster 7	Enrichment Score: 0.6414880719994895
Category	Term	%	P	Fold
GOTERM_BP_FAT	GO:0043066~negative regulation of apoptosis	29.0323	0.215865	1.46976
GOTERM_BP_FAT	GO:0060548~negative regulation of cell death	29.0323	0.234788	1.43976
GOTERM_BP_FAT	GO:0043069~negative regulation of programmed cell death	29.0323	0.234788	1.43976
Annotation Cluster 8	Enrichment Score: 0.6283696223450258
Category	Term	%	P	Fold
UP_SEQ_FEATURE	domain:Ig-like C2-type 5	12.9032	0.0614755	3.93548
UP_SEQ_FEATURE	domain:Ig-like C2-type 4	12.9032	0.0614755	3.93548
UP_SEQ_FEATURE	domain:Ig-like C2-type 3	12.9032	0.171424	2.62366
INTERPRO	IPR003599:Immunoglobulin subtype	12.9032	0.21018	2.39206
INTERPRO	IPR003598:Immunoglobulin subtype 2	12.9032	0.245632	2.2212
SMART	SM00409:IG	12.9032	0.256783	2.16446
INTERPRO	IPR013151:Immunoglobulin	12.9032	0.282074	2.07312
SMART	SM00408:IGc2	12.9032	0.29762	2.00985
UP_SEQ_FEATURE	domain:Ig-like C2-type 2	12.9032	0.348555	1.85199
UP_SEQ_FEATURE	domain:Ig-like C2-type 1	12.9032	0.348555	1.85199
INTERPRO	IPR007110:Immunoglobulin-like	12.9032	0.393449	1.7276
INTERPRO	IPR013783:Immunoglobulin-like fold	12.9032	0.430147	1.63667
SP_PIR_KEYWORDS	Immunoglobulin domain	12.9032	0.457302	1.57419
Annotation Cluster 9	Enrichment Score: 0.621556420087726
Category	Term	%	P	Fold
GOTERM_BP_FAT	GO:0045137~development of primary sexual characteristics	16.129	0.167004	2.17742
GOTERM_BP_FAT	GO:0007548~sex differentiation	16.129	0.167004	2.17742
GOTERM_BP_FAT	GO:0048608~reproductive structure development	12.9032	0.314225	1.95968
GOTERM_BP_FAT	GO:0003006~reproductive developmental process	16.129	0.372459	1.56774
Annotation Cluster 10	Enrichment Score: 0.607931157880931
Category	Term	%	P	Fold
GOTERM_MF_FAT	GO:0004866~endopeptidase inhibitor activity	9.67742	0.197294	3.47291
GOTERM_MF_FAT	GO:0030414~peptidase inhibitor activity	9.67742	0.197294	3.47291
GOTERM_MF_FAT	GO:0004857~enzyme inhibitor activity	9.67742	0.38546	2.21003
Annotation Cluster 11	Enrichment Score: 0.5873388726903812
Category	Term	%	P	Fold
SP_PIR_KEYWORDS	transmembrane protein	29.0323	0.144974	1.60997
UP_SEQ_FEATURE	topological domain:Extracellular	32.2581	0.157564	1.51365
UP_SEQ_FEATURE	topological domain:Cytoplasmic	32.2581	0.188837	1.45759
SP_PIR_KEYWORDS	transmembrane	32.2581	0.259552	1.35706
UP_SEQ_FEATURE	transmembrane region	32.2581	0.259552	1.35706
GOTERM_CC_FAT	GO:0031224~intrinsic to membrane	35.4839	0.364518	1.21224
GOTERM_CC_FAT	GO:0016021~integral to membrane	32.2581	0.40252	1.20536
GOTERM_CC_FAT	GO:0044459~plasma membrane part	32.2581	0.469354	1.15139
Annotation Cluster 12	Enrichment Score: 0.5386627219200796
Category	Term	%	P	Fold
GOTERM_BP_FAT	GO:0030324~lung development	12.9032	0.277578	2.09032
GOTERM_BP_FAT	GO:0030323~respiratory tube development	12.9032	0.277578	2.09032
GOTERM_BP_FAT	GO:0060541~respiratory system development	12.9032	0.314225	1.95968
Annotation Cluster 13	Enrichment Score: 0.4380204850746448
Category	Term	%	P	Fold
GOTERM_MF_FAT	GO:0004714~transmembrane receptor protein tyrosine kinase activity	19.3548	0.13847	2.02586
KEGG_PATHWAY	hsa04510:Focal adhesion	19.3548	0.223435	1.70323
SP_PIR_KEYWORDS	tyrosine-specific protein kinase	16.129	0.369274	1.57419
GOTERM_MF_FAT	GO:0004713~protein tyrosine kinase activity	19.3548	0.380065	1.43002
INTERPRO	IPR001245:Tyrosine protein kinase	19.3548	0.392857	1.41349
INTERPRO	IPR008266:Tyrosine protein kinase, active site	19.3548	0.392857	1.41349
SMART	SM00219:TyrKc	19.3548	0.487836	1.279
INTERPRO	IPR000719:Protein kinase, core	22.5806	0.57742	1.13374
SP_PIR_KEYWORDS	tyrosine-protein kinase	16.129	0.605156	1.19257
Annotation Cluster 14	Enrichment Score: 0.4224488762064062
Category	Term	%	P	Fold
GOTERM_BP_FAT	GO:0042981~regulation of apoptosis	38.7097	0.352225	1.20596
GOTERM_BP_FAT	GO:0010941~regulation of cell death	38.7097	0.391667	1.17581
GOTERM_BP_FAT	GO:0043067~regulation of programmed cell death	38.7097	0.391667	1.17581
Annotation Cluster 15	Enrichment Score: 0.3719799665985422
Category	Term	%	P	Fold
GOTERM_BP_FAT	GO:0043586~tongue development	9.67742	0.116383	4.70323
GOTERM_BP_FAT	GO:0022612~gland morphogenesis	9.67742	0.208976	3.35945
GOTERM_BP_FAT	GO:0048858~cell projection morphogenesis	9.67742	0.449867	1.95968
GOTERM_BP_FAT	GO:0048812~neuron projection morphogenesis	9.67742	0.449867	1.95968
GOTERM_BP_FAT	GO:0032990~cell part morphogenesis	9.67742	0.449867	1.95968
GOTERM_BP_FAT	GO:0010001~glial cell differentiation	9.67742	0.494107	1.80893
GOTERM_BP_FAT	GO:0031175~neuron projection development	9.67742	0.6809	1.30645
GOTERM_BP_FAT	GO:0030030~cell projection organization	9.67742	0.7646	1.11982
GOTERM_BP_FAT	GO:0048666~neuron development	9.67742	0.788139	1.06891
Annotation Cluster 16	Enrichment Score: 0.36721148801757486
Category	Term	%	P	Fold
GOTERM_BP_FAT	GO:0042698~ovulation cycle	9.67742	0.356009	2.35161
GOTERM_BP_FAT	GO:0050679~positive regulation of epithelial cell proliferation	9.67742	0.449867	1.95968
GOTERM_BP_FAT	GO:0048511~rhythmic process	9.67742	0.494107	1.80893
Annotation Cluster 17	Enrichment Score: 0.35105226107099985
Category	Term	%	P	Fold
GOTERM_CC_FAT	GO:0016324~apical plasma membrane	9.67742	0.262727	2.89286
GOTERM_CC_FAT	GO:0045177~apical part of cell	9.67742	0.457163	1.92857
SP_PIR_KEYWORDS	duplication	9.67742	0.736662	1.18065
Annotation Cluster 18	Enrichment Score: 0.29597010119164013
Category	Term	%	P	Fold
GOTERM_BP_FAT	GO:0016477~cell migration	16.129	0.465169	1.39977
GOTERM_BP_FAT	GO:0048870~cell motility	16.129	0.495332	1.3515
GOTERM_BP_FAT	GO:0051674~localization of cell	16.129	0.495332	1.3515
GOTERM_BP_FAT	GO:0006928~cell motion	19.3548	0.573741	1.17581
Annotation Cluster 19	Enrichment Score: 0.2848985044232455
Category	Term	%	P	Fold
GOTERM_BP_FAT	GO:0046777~protein amino acid autophosphorylation	16.129	0.0781821	2.79954
SP_PIR_KEYWORDS	autophosphorylation	16.129	0.247783	1.87404
SP_PIR_KEYWORDS	tyrosine-specific protein kinase	16.129	0.369274	1.57419
SP_PIR_KEYWORDS	ATP	19.3548	0.491023	1.27637
SP_PIR_KEYWORDS	tyrosine-protein kinase	16.129	0.605156	1.19257
INTERPRO	IPR017441:Protein kinase, ATP binding site	19.3548	0.719676	1.01403
UP_SEQ_FEATURE	domain:Protein kinase	19.3548	0.727927	1.0048
UP_SEQ_FEATURE	binding site:ATP	19.3548	0.74708	0.983871
UP_SEQ_FEATURE	active site:Proton acceptor	19.3548	0.765308	0.963792
SP_PIR_KEYWORDS	atp-binding	22.5806	0.814496	0.903226
UP_SEQ_FEATURE	nucleotide phosphate-binding region:ATP	19.3548	0.829056	0.891053
SP_PIR_KEYWORDS	nucleotide-binding	22.5806	0.886791	0.82234
Annotation Cluster 20	Enrichment Score: 0.26133060280553577
Category	Term	%	P	Fold
GOTERM_CC_FAT	GO:0016023~cytoplasmic membrane-bounded vesicle	12.9032	0.469692	1.54286
GOTERM_CC_FAT	GO:0031988~membrane-bounded vesicle	12.9032	0.505102	1.46939
GOTERM_CC_FAT	GO:0031410~cytoplasmic vesicle	12.9032	0.572503	1.34161
GOTERM_CC_FAT	GO:0031982~vesicle	12.9032	0.663296	1.18681
Annotation Cluster 21	Enrichment Score: 0.1983100741982815
Category	Term	%	P	Fold
SP_PIR_KEYWORDS	phosphotransferase	25.8065	0.179593	1.61456
GOTERM_MF_FAT	GO:0004672~protein kinase activity	25.8065	0.496936	1.17868
SP_PIR_KEYWORDS	transferase	25.8065	0.512615	1.16607
GOTERM_BP_FAT	GO:0006796~phosphate metabolic process	32.2581	0.536231	1.10404
GOTERM_BP_FAT	GO:0006793~phosphorus metabolic process	32.2581	0.536231	1.10404
INTERPRO	IPR000719:Protein kinase, core	22.5806	0.57742	1.13374
GOTERM_BP_FAT	GO:0006468~protein amino acid phosphorylation	29.0323	0.581413	1.08536
GOTERM_BP_FAT	GO:0016310~phosphorylation	29.0323	0.623018	1.05296
SP_PIR_KEYWORDS	kinase	25.8065	0.623787	1.06725
GOTERM_MF_FAT	GO:0005524~ATP binding	25.8065	0.705701	0.997347
GOTERM_MF_FAT	GO:0032559~adenyl ribonucleotide binding	25.8065	0.723612	0.982236
GOTERM_MF_FAT	GO:0030554~adenyl nucleotide binding	25.8065	0.723612	0.982236
GOTERM_MF_FAT	GO:0001882~nucleoside binding	25.8065	0.740866	0.967576
GOTERM_MF_FAT	GO:0001883~purine nucleoside binding	25.8065	0.740866	0.967576
GOTERM_MF_FAT	GO:0017076~purine nucleotide binding	25.8065	0.803079	0.913065
GOTERM_MF_FAT	GO:0032555~purine ribonucleotide binding	25.8065	0.803079	0.913065
GOTERM_MF_FAT	GO:0032553~ribonucleotide binding	25.8065	0.803079	0.913065
SP_PIR_KEYWORDS	atp-binding	22.5806	0.814496	0.903226
GOTERM_MF_FAT	GO:0000166~nucleotide binding	25.8065	0.83005	0.888049
SP_PIR_KEYWORDS	nucleotide-binding	22.5806	0.886791	0.82234
Annotation Cluster 22	Enrichment Score: 0.18318512968575135
Category	Term	%	P	Fold
KEGG_PATHWAY	hsa04540:Gap junction	9.67742	0.337421	2.4
KEGG_PATHWAY	hsa04810:Regulation of actin cytoskeleton	9.67742	0.668431	1.32
KEGG_PATHWAY	hsa05214:Glioma	9.67742	0.790968	1.056
KEGG_PATHWAY	hsa05210:Colorectal cancer	9.67742	0.790968	1.056
KEGG_PATHWAY	hsa05218:Melanoma	9.67742	0.86006	0.910345
Annotation Cluster 23	Enrichment Score: 0.1331868832006841
Category	Term	%	P	Fold
GOTERM_BP_FAT	GO:0007584~response to nutrient	12.9032	0.652391	1.20596
GOTERM_BP_FAT	GO:0031667~response to nutrient levels	12.9032	0.752336	1.04516
GOTERM_BP_FAT	GO:0009991~response to extracellular stimulus	12.9032	0.811932	0.950147
Annotation Cluster 24	Enrichment Score: 0.1119785140927156
Category	Term	%	P	Fold
GOTERM_MF_FAT	GO:0046872~metal ion binding	22.5806	0.772719	0.945402
GOTERM_MF_FAT	GO:0043169~cation binding	22.5806	0.772719	0.945402
GOTERM_MF_FAT	GO:0043167~ion binding	22.5806	0.772719	0.945402
Annotation Cluster 25	Enrichment Score: 0.09715513536128736
Category	Term	%	P	Fold
GOTERM_BP_FAT	GO:0048545~response to steroid hormone stimulus	16.129	0.660013	1.11982
GOTERM_BP_FAT	GO:0009725~response to hormone stimulus	16.129	0.863173	0.852034
GOTERM_BP_FAT	GO:0009719~response to endogenous stimulus	16.129	0.897189	0.799868
Annotation Cluster 26	Enrichment Score: 0.052213215909315464
Category	Term	%	P	Fold
GOTERM_BP_FAT	GO:0043065~positive regulation of apoptosis	16.129	0.886721	0.816532
GOTERM_BP_FAT	GO:0010942~positive regulation of cell death	16.129	0.886721	0.816532
GOTERM_BP_FAT	GO:0043068~positive regulation of programmed cell death	16.129	0.886721	0.816532
Annotation Cluster 27	Enrichment Score: 0.04204466496537444
Category	Term	%	P	Fold
SP_PIR_KEYWORDS	activator	12.9032	0.770913	1.01561
SP_PIR_KEYWORDS	Transcription	12.9032	0.956592	0.66987
GOTERM_BP_FAT	GO:0006350~transcription	12.9032	0.957603	0.667124
SP_PIR_KEYWORDS	transcription regulation	12.9032	0.961399	0.655914
Annotation Cluster 28	Enrichment Score: 0.04088950196113316
Category	Term	%	P	Fold
GOTERM_MF_FAT	GO:0004674~protein serine/threonine kinase activity	9.67742	0.746247	1.15764
GOTERM_BP_FAT	GO:0022403~cell cycle phase	9.67742	0.940398	0.71261
GOTERM_BP_FAT	GO:0022402~cell cycle process	9.67742	0.983762	0.546887
GOTERM_BP_FAT	GO:0007049~cell cycle	9.67742	0.993934	0.470323
Annotation Cluster 29	Enrichment Score: 0.03817847435556547
Category	Term	%	P	Fold
GOTERM_BP_FAT	GO:0042325~regulation of phosphorylation	16.129	0.886721	0.816532
GOTERM_BP_FAT	GO:0051174~regulation of phosphorus metabolic process	16.129	0.897189	0.799868
GOTERM_BP_FAT	GO:0019220~regulation of phosphate metabolic process	16.129	0.897189	0.799868
SP_PIR_KEYWORDS	Proto-oncogene	12.9032	0.985669	0.562212
Annotation Cluster 30	Enrichment Score: 0.03747818472614032
Category	Term	%	P	Fold
GOTERM_BP_FAT	GO:0033674~positive regulation of kinase activity	9.67742	0.847206	0.940645
GOTERM_BP_FAT	GO:0051347~positive regulation of transferase activity	9.67742	0.847206	0.940645
GOTERM_BP_FAT	GO:0045860~positive regulation of protein kinase activity	9.67742	0.847206	0.940645
GOTERM_BP_FAT	GO:0043549~regulation of kinase activity	9.67742	0.968385	0.618846
GOTERM_BP_FAT	GO:0045859~regulation of protein kinase activity	9.67742	0.968385	0.618846
GOTERM_BP_FAT	GO:0051338~regulation of transferase activity	9.67742	0.972259	0.602978
GOTERM_BP_FAT	GO:0043085~positive regulation of catalytic activity	9.67742	0.985841	0.534457
Annotation Cluster 31	Enrichment Score: 0.036773375078396835
Category	Term	%	P	Fold
GOTERM_BP_FAT	GO:0030097~hemopoiesis	12.9032	0.907081	0.783871
GOTERM_BP_FAT	GO:0048534~hemopoietic or lymphoid organ development	12.9032	0.916544	0.764752
GOTERM_BP_FAT	GO:0002520~immune system development	12.9032	0.932997	0.729182
Annotation Cluster 32	Enrichment Score: 0.03319413405924602
Category	Term	%	P	Fold
GOTERM_BP_FAT	GO:0031328~positive regulation of cellular biosynthetic process	19.3548	0.88148	0.825127
GOTERM_BP_FAT	GO:0009891~positive regulation of biosynthetic process	19.3548	0.88148	0.825127
GOTERM_BP_FAT	GO:0051173~positive regulation of nitrogen compound metabolic process	16.129	0.923902	0.753722
GOTERM_BP_FAT	GO:0010557~positive regulation of macromolecule biosynthetic process	16.129	0.931388	0.739501
GOTERM_BP_FAT	GO:0045935~positive regulation of nucleobase, nucleoside, nucleotide and nucleic acid metabolic process	12.9032	0.962329	0.653226
GOTERM_BP_FAT	GO:0010604~positive regulation of macromolecule metabolic process	16.129	0.982496	0.602978
Annotation Cluster 33	Enrichment Score: 0.009891542154028364
Category	Term	%	P	Fold
GOTERM_BP_FAT	GO:0045944~positive regulation of transcription from RNA polymerase II promoter	9.67742	0.947356	0.691651
GOTERM_BP_FAT	GO:0051254~positive regulation of RNA metabolic process	9.67742	0.978723	0.573564
GOTERM_BP_FAT	GO:0045893~positive regulation of transcription, DNA-dependent	9.67742	0.978723	0.573564
GOTERM_BP_FAT	GO:0045941~positive regulation of transcription	9.67742	0.983762	0.546887
GOTERM_BP_FAT	GO:0010628~positive regulation of gene expression	9.67742	0.987669	0.522581
GOTERM_BP_FAT	GO:0006357~regulation of transcription from RNA polymerase II promoter	9.67742	0.989274	0.51122
Annotation Cluster 34	Enrichment Score: 0.009269964267514967
Category	Term	%	P	Fold
GOTERM_BP_FAT	GO:0006915~apoptosis	12.9032	0.966577	0.639895
GOTERM_BP_FAT	GO:0012501~programmed cell death	12.9032	0.976861	0.602978
GOTERM_BP_FAT	GO:0008219~cell death	12.9032	0.986111	0.559908
GOTERM_BP_FAT	GO:0016265~death	12.9032	0.986111	0.559908
